# Supplementary material for: 2-Carb­oxy-6-(quinolin-1-ium-8-yl­oxy)benzoate
Source: Acta Crystallogr Sect E Struct Rep Online. 2012 Apr 13;68(Pt 5):o1351. doi: 10.1107/S1600536812013980 (PMC3344484; doi:10.1107/S1600536812013980)
Supplement: Supplementary file 1 [file e-68-o1351-sup1.cif]

##############################################################################
#                                                                            #
# This CIF contains the data in a paper accepted for publication in          #
# Acta Crystallographica Section E. It conforms to the requirements of       #
# Notes for Authors for Acta Crystallographica Section E, and has been       #
# peer reviewed under the auspices of the IUCr Commission on Journals.       #
#                                                                            #
# Full details of the Crystallographic Information File format               #
# are given in the paper "The Crystallographic Information File (CIF):       #
# a New Standard Archive File for Crystallography" by S. R. Hall, F. H.      #
# Allen and I. D. Brown [Acta Cryst. (1991), A47, 655-685].                  #
#                                                                            #
# The current version of the core CIF dictionary is obtainable from          #
# ftp://ftp.iucr.org/pub/cif_core.dic.                                       #
#                                                                            #
# Software is freely available for graphical display of the structure(s)     #
# in this CIF. For information consult the CIF software page                 #
# http://www.iucr.org/resources/cif/software.                                #
#                                                                            #
# This file may be used for bona fide research purposes within the           #
# scientific community so long as proper attribution is given to the journal # 
# article from which it was obtained.                                        #
#                                                                            #
##############################################################################
data_I
_audit_creation_method     SHELXL-97
_chemical_name_systematic
;
2-Carboxy-6-(quinolin-1-ium-8-yloxy)benzoate
;
_chemical_name_common     '3-(quinolin-8-yloxy)phthalic acid'
_chemical_formula_moiety     'C17 H11 N O5'
_chemical_formula_sum     'C17 H11 N O5'
_chemical_formula_iupac     'C17 H11 N O5'
_chemical_formula_weight     309.27
_chemical_melting_point     ?
_symmetry_cell_setting     monoclinic
_symmetry_space_group_name_H-M     'P 21/c'
_symmetry_space_group_name_Hall     '-P 2ybc '
loop_
    _symmetry_equiv_pos_as_xyz
    'x, y, z'
    '-x, y+1/2, -z+1/2'
    '-x, -y, -z'
    'x, -y-1/2, z-1/2'
_cell_length_a     7.7337(15)
_cell_length_b     11.580(2)
_cell_length_c     15.260(3)
_cell_angle_alpha     90.00
_cell_angle_beta     98.43(3)
_cell_angle_gamma     90.00
_cell_volume     1351.9(5)
_cell_formula_units_Z     4
_cell_measurement_reflns_used     4908
_cell_measurement_theta_min     3.1570
_cell_measurement_theta_max     27.5631
_cell_measurement_temperature     293(2)
_exptl_crystal_description     'plate'
_exptl_crystal_colour     'colourless'
_exptl_crystal_size_max     0.470
_exptl_crystal_size_mid     0.450
_exptl_crystal_size_min     0.100
_exptl_crystal_density_diffrn     1.520
_exptl_crystal_density_meas     ?
_exptl_crystal_density_method     'not measured'
_exptl_crystal_F_000     640
_exptl_absorpt_coefficient_mu     0.114
_exptl_absorpt_correction_type     numerical
_exptl_absorpt_process_details     '(NUMABS; Higashi, 2000).'
_exptl_absorpt_correction_T_min     0.948
_exptl_absorpt_correction_T_max     0.989
_exptl_special_details     ?
_diffrn_ambient_temperature     293(2)
_diffrn_radiation_type     MoK\a
_diffrn_radiation_wavelength     0.71073
_diffrn_radiation_source     'fine-focus sealed tube'
_diffrn_radiation_monochromator     graphite
_diffrn_measurement_device_type     'Rigaku Saturn 724 CCD area-detector'
_diffrn_measurement_method     '\w scans'
_diffrn_detector_area_resol_mean     ?
_diffrn_reflns_number     11030
_diffrn_reflns_av_R_equivalents     0.0405
_diffrn_reflns_av_sigmaI/netI     0.0334
_diffrn_reflns_theta_min     3.19
_diffrn_reflns_theta_max     27.55
_diffrn_reflns_theta_full     27.55
_diffrn_measured_fraction_theta_max     0.990
_diffrn_measured_fraction_theta_full     0.990
_diffrn_reflns_limit_h_min     -9
_diffrn_reflns_limit_h_max     10
_diffrn_reflns_limit_k_min     -14
_diffrn_reflns_limit_k_max     14
_diffrn_reflns_limit_l_min     -19
_diffrn_reflns_limit_l_max     19
_diffrn_standards_number     0
_diffrn_standards_interval_count     .
_diffrn_standards_interval_time     .
_diffrn_standards_decay_%     ?
_refine_special_details
;
 Refinement of F^2^ against ALL reflections.  The weighted R-factor wR and
 goodness of fit S are based on F^2^, conventional R-factors R are based
 on F, with F set to zero for negative F^2^. The threshold expression of
 F^2^ > 2sigma(F^2^) is used only for calculating R-factors(gt) etc. and is
 not relevant to the choice of reflections for refinement.  R-factors based
 on F^2^ are statistically about twice as large as those based on F, and R-
 factors based on ALL data will be even larger.
;
_reflns_number_total     3079
_reflns_number_gt     2899
_reflns_threshold_expression     I>2\s(I)
_refine_ls_structure_factor_coef     Fsqd
_refine_ls_matrix_type     full
_refine_ls_R_factor_all     0.0641
_refine_ls_R_factor_gt     0.0582
_refine_ls_wR_factor_gt     0.1466
_refine_ls_wR_factor_ref     0.1570
_refine_ls_goodness_of_fit_ref     1.265
_refine_ls_restrained_S_all     1.265
_refine_ls_number_reflns     3079
_refine_ls_number_parameters     216
_refine_ls_number_restraints     1
_refine_ls_hydrogen_treatment     mixed
_refine_ls_weighting_scheme     calc
_refine_ls_weighting_details
         'calc w=1/[\s^2^(Fo^2^)+(0.0659P)^2^+0.6417P] where P=(Fo^2^+2Fc^2^)/3'
_atom_sites_solution_hydrogens     geom
_atom_sites_solution_primary     direct
_atom_sites_solution_secondary     difmap
_refine_ls_shift/su_max     0.000
_refine_ls_shift/su_mean     0.000
_refine_diff_density_max     0.295
_refine_diff_density_min     -0.294
_refine_ls_extinction_method     none
_refine_ls_extinction_coef     ?
loop_
    _atom_type_symbol
    _atom_type_description
    _atom_type_scat_dispersion_real
    _atom_type_scat_dispersion_imag
    _atom_type_scat_source
    'C' 'C' 0.0033 0.0016
                         'International Tables Vol C Tables 4.2.6.8 and 6.1.1.4'
    'H' 'H' 0.0000 0.0000
                         'International Tables Vol C Tables 4.2.6.8 and 6.1.1.4'
    'N' 'N' 0.0061 0.0033
                         'International Tables Vol C Tables 4.2.6.8 and 6.1.1.4'
    'O' 'O' 0.0106 0.0060
                         'International Tables Vol C Tables 4.2.6.8 and 6.1.1.4'
_computing_data_collection     'CrystalClear (Rigaku, 2007)'
_computing_cell_refinement     'CrystalClear (Rigaku, 2007)'
_computing_data_reduction     'CrystalClear (Rigaku, 2007)'
_computing_structure_solution     'SHELXS97 (Sheldrick, 2008)'
_computing_structure_refinement     'SHELXL97 (Sheldrick, 2008)'
_computing_molecular_graphics     'PLATON (Spek, 2009)'
_computing_publication_material     'SHELXL97 (Sheldrick, 2008)'
loop_
    _atom_site_type_symbol
    _atom_site_label
    _atom_site_fract_x
    _atom_site_fract_y
    _atom_site_fract_z
    _atom_site_U_iso_or_equiv
    _atom_site_adp_type
    _atom_site_calc_flag
    _atom_site_refinement_flags
    _atom_site_occupancy
    _atom_site_symmetry_multiplicity
    _atom_site_disorder_assembly
    _atom_site_disorder_group
    O O4 0.50110(19) 0.69917(13) 0.20095(9) 0.0243(3) Uani d . 1 1 . .
    O O1 0.25866(17) 0.79156(12) -0.00275(9) 0.0188(3) Uani d . 1 1 . .
    O O5 0.2260(2) 0.76160(13) 0.18306(9) 0.0256(4) Uani d . 1 1 . .
    N N1 -0.0436(2) 0.81385(14) 0.07072(11) 0.0193(4) Uani d D 1 1 . .
    O O3 0.3439(2) 0.47845(13) 0.24357(10) 0.0323(4) Uani d . 1 1 . .
    O O2 0.4250(2) 0.33268(13) 0.16305(10) 0.0299(4) Uani d . 1 1 . .
    C C1 -0.3499(3) 0.89691(17) -0.02677(15) 0.0238(4) Uani d . 1 1 . .
    H H1 -0.4540 0.9225 -0.0593 0.029 Uiso calc R 1 1 . .
    C C2 -0.3460(3) 0.86376(18) 0.05908(15) 0.0247(4) Uani d . 1 1 . .
    H H2 -0.4464 0.8680 0.0859 0.030 Uiso calc R 1 1 . .
    C C3 -0.1888(3) 0.82314(17) 0.10662(14) 0.0225(4) Uani d . 1 1 . .
    H H3 -0.1864 0.8019 0.1656 0.027 Uiso calc R 1 1 . .
    C C4 -0.1965(3) 0.89267(17) -0.06673(14) 0.0210(4) Uani d . 1 1 . .
    C C5 -0.0436(2) 0.84770(16) -0.01521(12) 0.0182(4) Uani d . 1 1 . .
    C C6 -0.1882(3) 0.93173(18) -0.15387(14) 0.0253(5) Uani d . 1 1 . .
    H H6 -0.2878 0.9605 -0.1886 0.030 Uiso calc R 1 1 . .
    C C7 -0.0340(3) 0.92718(19) -0.18686(14) 0.0259(5) Uani d . 1 1 . .
    H H7 -0.0286 0.9559 -0.2433 0.031 Uiso calc R 1 1 . .
    C C8 0.1181(3) 0.87963(18) -0.13695(13) 0.0221(4) Uani d . 1 1 . .
    H H8 0.2218 0.8761 -0.1609 0.027 Uiso calc R 1 1 . .
    C C9 0.1119(2) 0.83900(16) -0.05353(13) 0.0188(4) Uani d . 1 1 . .
    C C10 0.2595(2) 0.67061(16) -0.00022(13) 0.0179(4) Uani d . 1 1 . .
    C C11 0.2268(3) 0.60626(19) -0.07763(13) 0.0252(5) Uani d . 1 1 . .
    H H11 0.1961 0.6424 -0.1321 0.030 Uiso calc R 1 1 . .
    C C12 0.2408(3) 0.4877(2) -0.07202(14) 0.0303(5) Uani d . 1 1 . .
    H H12 0.2187 0.4433 -0.1232 0.036 Uiso calc R 1 1 . .
    C C13 0.2875(3) 0.43417(18) 0.00914(14) 0.0262(5) Uani d . 1 1 . .
    H H13 0.2971 0.3542 0.0120 0.031 Uiso calc R 1 1 . .
    C C14 0.3200(3) 0.49906(17) 0.08628(13) 0.0194(4) Uani d . 1 1 . .
    C C15 0.3055(2) 0.61968(17) 0.08224(12) 0.0172(4) Uani d . 1 1 . .
    C C16 0.3644(3) 0.43696(17) 0.17291(13) 0.0197(4) Uani d . 1 1 . .
    C C17 0.3492(3) 0.69741(16) 0.16191(12) 0.0191(4) Uani d . 1 1 . .
    H H2A 0.447(5) 0.295(4) 0.218(3) 0.085(13) Uiso d . 1 1 . .
    H H1A 0.052(4) 0.794(4) 0.110(2) 0.102(15) Uiso d D 1 1 . .
loop_
    _atom_site_aniso_label
    _atom_site_aniso_U_11
    _atom_site_aniso_U_22
    _atom_site_aniso_U_33
    _atom_site_aniso_U_12
    _atom_site_aniso_U_13
    _atom_site_aniso_U_23
    O4 0.0257(8) 0.0249(8) 0.0204(7) -0.0003(6) -0.0027(6) -0.0041(6)
    O1 0.0191(7) 0.0175(7) 0.0193(7) 0.0007(5) 0.0012(5) 0.0013(5)
    O5 0.0315(8) 0.0255(8) 0.0193(7) 0.0092(6) 0.0017(6) -0.0038(6)
    N1 0.0204(8) 0.0174(8) 0.0201(8) -0.0001(6) 0.0026(6) -0.0020(6)
    O3 0.0535(11) 0.0249(8) 0.0204(8) 0.0080(7) 0.0113(7) 0.0022(6)
    O2 0.0490(10) 0.0205(8) 0.0193(8) 0.0094(7) 0.0020(7) 0.0021(6)
    C1 0.0200(9) 0.0159(9) 0.0342(12) 0.0013(7) -0.0005(8) -0.0048(8)
    C2 0.0204(10) 0.0214(10) 0.0329(11) -0.0009(8) 0.0063(8) -0.0050(8)
    C3 0.0259(10) 0.0188(10) 0.0236(10) -0.0015(8) 0.0063(8) -0.0044(8)
    C4 0.0198(9) 0.0151(9) 0.0268(10) -0.0004(7) -0.0011(8) -0.0015(7)
    C5 0.0195(9) 0.0150(9) 0.0194(9) -0.0010(7) 0.0004(7) -0.0020(7)
    C6 0.0259(11) 0.0196(10) 0.0278(11) 0.0001(8) -0.0045(8) 0.0030(8)
    C7 0.0306(11) 0.0252(11) 0.0204(10) -0.0024(9) -0.0014(8) 0.0057(8)
    C8 0.0243(10) 0.0201(10) 0.0219(10) -0.0021(8) 0.0033(8) 0.0021(7)
    C9 0.0200(9) 0.0164(9) 0.0191(9) 0.0006(7) -0.0001(7) -0.0003(7)
    C10 0.0176(9) 0.0173(9) 0.0191(9) 0.0017(7) 0.0031(7) -0.0001(7)
    C11 0.0313(11) 0.0267(11) 0.0160(9) 0.0061(9) -0.0016(8) -0.0002(8)
    C12 0.0451(13) 0.0255(11) 0.0179(10) 0.0053(10) -0.0039(9) -0.0066(8)
    C13 0.0357(12) 0.0180(10) 0.0226(10) 0.0024(8) -0.0031(9) -0.0036(8)
    C14 0.0206(9) 0.0187(10) 0.0183(9) 0.0015(7) 0.0010(7) -0.0008(7)
    C15 0.0161(8) 0.0178(9) 0.0177(9) 0.0003(7) 0.0025(7) -0.0012(7)
    C16 0.0221(9) 0.0166(9) 0.0201(10) -0.0022(7) 0.0019(7) -0.0001(7)
    C17 0.0257(10) 0.0158(9) 0.0154(9) -0.0011(7) 0.0024(7) 0.0011(7)
_geom_special_details
;
 All esds (except the esd in the dihedral angle between two l.s. planes)
 are estimated using the full covariance matrix.  The cell esds are taken
 into account individually in the estimation of esds in distances, angles
 and torsion angles; correlations between esds in cell parameters are only
 used when they are defined by crystal symmetry.  An approximate (isotropic)
 treatment of cell esds is used for estimating esds involving l.s. planes.
;
loop_
    _geom_bond_atom_site_label_1
    _geom_bond_atom_site_label_2
    _geom_bond_site_symmetry_2
    _geom_bond_distance
    _geom_bond_publ_flag
    O4 C17 . 1.237(2) ?
    O1 C9 . 1.390(2) ?
    O1 C10 . 1.401(2) ?
    O5 C17 . 1.286(2) ?
    N1 C3 . 1.324(3) ?
    N1 C5 . 1.369(3) ?
    N1 H1A . 0.904(19) ?
    O3 C16 . 1.212(2) ?
    O2 C16 . 1.312(2) ?
    O2 H2A . 0.93(4) ?
    C1 C2 . 1.361(3) ?
    C1 C4 . 1.412(3) ?
    C1 H1 . 0.9300 ?
    C2 C3 . 1.403(3) ?
    C2 H2 . 0.9300 ?
    C3 H3 . 0.9300 ?
    C4 C6 . 1.415(3) ?
    C4 C5 . 1.420(3) ?
    C5 C9 . 1.416(3) ?
    C6 C7 . 1.361(3) ?
    C6 H6 . 0.9300 ?
    C7 C8 . 1.416(3) ?
    C7 H7 . 0.9300 ?
    C8 C9 . 1.365(3) ?
    C8 H8 . 0.9300 ?
    C10 C15 . 1.388(3) ?
    C10 C11 . 1.388(3) ?
    C11 C12 . 1.379(3) ?
    C11 H11 . 0.9300 ?
    C12 C13 . 1.385(3) ?
    C12 H12 . 0.9300 ?
    C13 C14 . 1.388(3) ?
    C13 H13 . 0.9300 ?
    C14 C15 . 1.402(3) ?
    C14 C16 . 1.500(3) ?
    C15 C17 . 1.511(3) ?
loop_
    _geom_angle_atom_site_label_1
    _geom_angle_atom_site_label_2
    _geom_angle_atom_site_label_3
    _geom_angle_site_symmetry_1
    _geom_angle_site_symmetry_3
    _geom_angle
    _geom_angle_publ_flag
    C9 O1 C10 . . 114.24(14) ?
    C3 N1 C5 . . 119.49(18) ?
    C3 N1 H1A . . 114(3) ?
    C5 N1 H1A . . 126(3) ?
    C16 O2 H2A . . 110(3) ?
    C2 C1 C4 . . 120.31(19) ?
    C2 C1 H1 . . 119.8 ?
    C4 C1 H1 . . 119.8 ?
    C1 C2 C3 . . 119.16(19) ?
    C1 C2 H2 . . 120.4 ?
    C3 C2 H2 . . 120.4 ?
    N1 C3 C2 . . 122.5(2) ?
    N1 C3 H3 . . 118.8 ?
    C2 C3 H3 . . 118.8 ?
    C1 C4 C6 . . 123.50(19) ?
    C1 C4 C5 . . 117.26(19) ?
    C6 C4 C5 . . 119.23(19) ?
    N1 C5 C9 . . 119.65(17) ?
    N1 C5 C4 . . 121.24(18) ?
    C9 C5 C4 . . 119.11(18) ?
    C7 C6 C4 . . 119.90(19) ?
    C7 C6 H6 . . 120.1 ?
    C4 C6 H6 . . 120.1 ?
    C6 C7 C8 . . 121.31(19) ?
    C6 C7 H7 . . 119.3 ?
    C8 C7 H7 . . 119.3 ?
    C9 C8 C7 . . 119.73(19) ?
    C9 C8 H8 . . 120.1 ?
    C7 C8 H8 . . 120.1 ?
    C8 C9 O1 . . 121.25(18) ?
    C8 C9 C5 . . 120.59(18) ?
    O1 C9 C5 . . 118.12(17) ?
    C15 C10 C11 . . 122.27(18) ?
    C15 C10 O1 . . 116.70(16) ?
    C11 C10 O1 . . 120.90(17) ?
    C12 C11 C10 . . 118.60(19) ?
    C12 C11 H11 . . 120.7 ?
    C10 C11 H11 . . 120.7 ?
    C11 C12 C13 . . 120.61(19) ?
    C11 C12 H12 . . 119.7 ?
    C13 C12 H12 . . 119.7 ?
    C12 C13 C14 . . 120.5(2) ?
    C12 C13 H13 . . 119.8 ?
    C14 C13 H13 . . 119.8 ?
    C13 C14 C15 . . 119.92(18) ?
    C13 C14 C16 . . 118.52(18) ?
    C15 C14 C16 . . 121.53(17) ?
    C10 C15 C14 . . 118.12(17) ?
    C10 C15 C17 . . 118.28(17) ?
    C14 C15 C17 . . 123.46(17) ?
    O3 C16 O2 . . 124.23(19) ?
    O3 C16 C14 . . 123.45(18) ?
    O2 C16 C14 . . 112.32(17) ?
    O4 C17 O5 . . 123.76(18) ?
    O4 C17 C15 . . 118.82(17) ?
    O5 C17 C15 . . 117.37(17) ?
loop_
    _geom_torsion_atom_site_label_1
    _geom_torsion_atom_site_label_2
    _geom_torsion_atom_site_label_3
    _geom_torsion_atom_site_label_4
    _geom_torsion_site_symmetry_1
    _geom_torsion_site_symmetry_2
    _geom_torsion_site_symmetry_3
    _geom_torsion_site_symmetry_4
    _geom_torsion
    _geom_torsion_publ_flag
    C4 C1 C2 C3 . . . . -1.3(3) ?
    C5 N1 C3 C2 . . . . 1.8(3) ?
    C1 C2 C3 N1 . . . . -1.1(3) ?
    C2 C1 C4 C6 . . . . -176.32(19) ?
    C2 C1 C4 C5 . . . . 3.0(3) ?
    C3 N1 C5 C9 . . . . 179.36(18) ?
    C3 N1 C5 C4 . . . . 0.0(3) ?
    C1 C4 C5 N1 . . . . -2.3(3) ?
    C6 C4 C5 N1 . . . . 176.99(18) ?
    C1 C4 C5 C9 . . . . 178.31(17) ?
    C6 C4 C5 C9 . . . . -2.4(3) ?
    C1 C4 C6 C7 . . . . 178.45(19) ?
    C5 C4 C6 C7 . . . . -0.8(3) ?
    C4 C6 C7 C8 . . . . 2.6(3) ?
    C6 C7 C8 C9 . . . . -1.0(3) ?
    C7 C8 C9 O1 . . . . 179.88(18) ?
    C7 C8 C9 C5 . . . . -2.3(3) ?
    C10 O1 C9 C8 . . . . -101.6(2) ?
    C10 O1 C9 C5 . . . . 80.5(2) ?
    N1 C5 C9 C8 . . . . -175.44(18) ?
    C4 C5 C9 C8 . . . . 3.9(3) ?
    N1 C5 C9 O1 . . . . 2.5(3) ?
    C4 C5 C9 O1 . . . . -178.14(16) ?
    C9 O1 C10 C15 . . . . -134.25(17) ?
    C9 O1 C10 C11 . . . . 49.8(2) ?
    C15 C10 C11 C12 . . . . -0.1(3) ?
    O1 C10 C11 C12 . . . . 175.68(19) ?
    C10 C11 C12 C13 . . . . -0.3(4) ?
    C11 C12 C13 C14 . . . . 0.3(4) ?
    C12 C13 C14 C15 . . . . 0.0(3) ?
    C12 C13 C14 C16 . . . . 178.0(2) ?
    C11 C10 C15 C14 . . . . 0.4(3) ?
    O1 C10 C15 C14 . . . . -175.46(16) ?
    C11 C10 C15 C17 . . . . 176.33(18) ?
    O1 C10 C15 C17 . . . . 0.4(3) ?
    C13 C14 C15 C10 . . . . -0.4(3) ?
    C16 C14 C15 C10 . . . . -178.36(17) ?
    C13 C14 C15 C17 . . . . -176.09(19) ?
    C16 C14 C15 C17 . . . . 6.0(3) ?
    C13 C14 C16 O3 . . . . -157.0(2) ?
    C15 C14 C16 O3 . . . . 20.9(3) ?
    C13 C14 C16 O2 . . . . 22.0(3) ?
    C15 C14 C16 O2 . . . . -160.01(18) ?
    C10 C15 C17 O4 . . . . -112.9(2) ?
    C14 C15 C17 O4 . . . . 62.7(3) ?
    C10 C15 C17 O5 . . . . 64.5(2) ?
    C14 C15 C17 O5 . . . . -119.8(2) ?
loop_
    _geom_hbond_atom_site_label_D
    _geom_hbond_atom_site_label_H
    _geom_hbond_atom_site_label_A
    _geom_hbond_site_symmetry_A
    _geom_hbond_distance_DH
    _geom_hbond_distance_HA
    _geom_hbond_distance_DA
    _geom_hbond_angle_DHA
    O2 H2A O4 2_645 0.93(4) 1.67(4) 2.584(2) 165(4)
    N1 H1A O5 . 0.904(19) 1.665(19) 2.570(2) 179(5)
data_global
_journal_date_recd_electronic     2012-03-02
_journal_date_accepted     2012-03-31
_journal_name_full     'Acta Crystallographica, Section E'
_journal_year     2012
_journal_volume     68
_journal_issue      5
_journal_page_first     o1351
_journal_page_last     o1351
_journal_paper_category     QO
_journal_paper_doi     10.1107/S1600536812013980
_journal_coeditor_code     ZS2185
_publ_contact_author_name
;
Dr. Jun-Dong Wang
;
_publ_contact_author_address
;
'Department of Chemistry, University of FuZhou, FuZhou 350108,
People's Republic of China'
;
_publ_contact_author_email     'wangjd@fzu.edu.cn'
_publ_section_title
;
2-Carboxy-6-(quinolin-1-ium-8-yloxy)benzoate
;
loop_
    _publ_author_name
    _publ_author_footnote
    _publ_author_address
    'Cai, Li-Mao' .
;
Department of Chemistry, University of Fuzhou, Fuzhou 350108,
People's Republic of China
;
    'Fang, Xin' .
;
Department of Chemistry, University of Fuzhou, Fuzhou 350108,
People's Republic of China
;
    'Lin, Mei-Jin' .
;
Department of Chemistry, University of Fuzhou, Fuzhou 350108,
People's Republic of China
;
    'Xie, Jin' .
;
Department of Chemistry, University of Fuzhou, Fuzhou 350108,
People's Republic of China
;
    'Wang, Jun-Dong' .
;
Department of Chemistry, University of Fuzhou, Fuzhou 350108,
People's Republic of China
;
