# Supplementary material for: 2-Carb­oxy-6-(quinolin-1-ium-8-yl­oxy)benzoate
Source: Acta Crystallogr Sect E Struct Rep Online. 2012 Apr 13;68(Pt 5):o1351. doi: 10.1107/S1600536812013980 (PMC3344484; doi:10.1107/S1600536812013980)
Supplement: Supplementary file 2 [file e-68-o1351-Isup2.hkl]

# 
# h,k,l, Fc-squared, Fo-squared, sigma(Fo-squared) and status flag 
# 
data_I
_shelx_title ' P21C in P2(1)/c' 
_shelx_refln_list_code          4 
_shelx_F_calc_maximum      180.40 
_exptl_crystal_F_000       640.00 
_reflns_d_resolution_high  0.7682 
 
loop_ 
 _symmetry_equiv_pos_as_xyz 
 'x, y, z' 
 '-x, y+1/2, -z+1/2' 
 '-x, -y, -z' 
 'x, -y-1/2, z-1/2' 
 
_cell_length_a     7.7337 
_cell_length_b    11.5801 
_cell_length_c    15.2600 
_cell_angle_alpha  90.000 
_cell_angle_beta   98.434 
_cell_angle_gamma  90.000 
 
_shelx_F_squared_multiplier     1.000 
 
loop_ 
 _refln_index_h 
 _refln_index_k 
 _refln_index_l 
 _refln_F_squared_calc 
 _refln_F_squared_meas 
 _refln_F_squared_sigma 
 _refln_observed_status 
   2   0   0    14561.15    14330.50    162.36 o 
   3   0   0     1981.34     1871.64     64.41 o 
   4   0   0     1317.07     1308.73     30.49 o 
   5   0   0        0.14        9.78      2.21 o 
   6   0   0      152.06      137.44      6.03 o 
   7   0   0      862.72      815.79     41.71 o 
   8   0   0       10.55       15.75      3.96 o 
   9   0   0       37.24       23.82      4.72 o 
   1   1   0      923.75        0.86      1.12 o 
   2   1   0      607.62      609.94      6.43 o 
   3   1   0     5604.61     5222.26    158.15 o 
   4   1   0       61.12       63.08      2.32 o 
   5   1   0       71.76       82.31      5.83 o 
   6   1   0      876.09      865.39     17.08 o 
   7   1   0     1569.57     1630.06     33.85 o 
   8   1   0       93.09      109.82      5.10 o 
   9   1   0       39.99       47.33      3.90 o 
   1   2   0       70.76       66.47      1.50 o 
   2   2   0     1112.16     1080.06      7.40 o 
   3   2   0     2496.70     2645.83     26.17 o 
   4   2   0     1272.67     1267.29     12.71 o 
   5   2   0        0.15        3.92      1.02 o 
   6   2   0      371.74      365.06      8.40 o 
   7   2   0        7.97       11.35      2.34 o 
   8   2   0      125.85      116.79      6.36 o 
   9   2   0       37.12       26.02      4.13 o 
   1   3   0    11065.53    11097.82     73.05 o 
   2   3   0     1609.55     1502.08     18.38 o 
   3   3   0      555.07      565.53     11.39 o 
   4   3   0       29.07       25.96      2.56 o 
   5   3   0        0.32        5.96      1.13 o 
   6   3   0      727.33      721.61     20.32 o 
   7   3   0       59.48       46.99      4.25 o 
   8   3   0       44.75       40.75      4.26 o 
   9   3   0       93.00       86.33      6.77 o 
   0   4   0     2214.51     2231.61     29.21 o 
   1   4   0      808.27      845.81      4.85 o 
   2   4   0      371.36      370.84      5.35 o 
   3   4   0       39.10       33.94      1.57 o 
   4   4   0      578.24      567.09     11.74 o 
   5   4   0        4.11       11.94      3.13 o 
   6   4   0       11.36       13.95      2.24 o 
   7   4   0        7.91       11.37      2.23 o 
   8   4   0       39.19       44.13     11.55 o 
   9   4   0        8.29       12.40      3.33 o 
   1   5   0      659.74      754.02      7.36 o 
   2   5   0        3.01        5.00      0.80 o 
   3   5   0       76.64       86.03      3.27 o 
   4   5   0      474.34      494.94     10.75 o 
   5   5   0      305.88      293.41      5.94 o 
   6   5   0      333.01      311.02     10.32 o 
   7   5   0      100.60      100.82     11.94 o 
   8   5   0        0.54        4.78      2.71 o 
   9   5   0        1.17        3.79      2.01 o 
   0   6   0     1461.68     1648.00     47.09 o 
   1   6   0      152.55      166.58      4.78 o 
   2   6   0      568.34      521.86      7.09 o 
   3   6   0      161.45      187.14      4.83 o 
   4   6   0       49.27       51.61      3.37 o 
   5   6   0      268.53      262.65     12.71 o 
   6   6   0       17.56       14.85      2.13 o 
   7   6   0       38.65       38.57      3.97 o 
   8   6   0        0.25        6.60      1.90 o 
   9   6   0        2.10        6.86      6.41 o 
   1   7   0     1040.90     1076.45     21.23 o 
   2   7   0       30.22       26.67      2.13 o 
   3   7   0        9.13        7.41      1.78 o 
   4   7   0       23.22       18.86      3.05 o 
   5   7   0      251.72      250.62      9.00 o 
   6   7   0       57.10       48.43      4.22 o 
   7   7   0       72.09       75.96      7.60 o 
   8   7   0       23.50       37.86      8.98 o 
   0   8   0      313.76      333.43     19.73 o 
   1   8   0        0.02        5.11      0.95 o 
   2   8   0      829.09      825.93     14.47 o 
   3   8   0       16.95       11.94      1.25 o 
   4   8   0      140.47      132.18      4.23 o 
   5   8   0       45.08       51.67      9.44 o 
   6   8   0        0.16        2.56      3.06 o 
   7   8   0        1.88       13.29      4.88 o 
   8   8   0       12.85        6.15      4.28 o 
   1   9   0        0.44        5.31      1.64 o 
   2   9   0      659.40      717.72     22.06 o 
   3   9   0       25.41       24.64      2.18 o 
   4   9   0      120.40      112.29      6.63 o 
   5   9   0       17.70       26.72     10.25 o 
   6   9   0        8.81        8.84      3.09 o 
   7   9   0       26.50       29.14      7.33 o 
   0  10   0      397.33      349.73      9.86 o 
   1  10   0      176.55      176.26      5.29 o 
   2  10   0      137.99      115.88      5.92 o 
   3  10   0        4.61        6.36      1.62 o 
   4  10   0       76.97       77.45     12.14 o 
   5  10   0       32.09       30.70      5.19 o 
   6  10   0       90.25      100.76      9.94 o 
   7  10   0       70.42       87.55     13.13 o 
   1  11   0      160.01      140.70      7.48 o 
   2  11   0       40.86       35.89      4.28 o 
   3  11   0       14.41       19.43      3.75 o 
   4  11   0       41.23       28.44      4.35 o 
   5  11   0       52.63       53.06      7.25 o 
   6  11   0        2.36        3.35      2.42 o 
   0  12   0       87.04       60.91      8.77 o 
   1  12   0       80.11       86.66      7.36 o 
   2  12   0        0.91        6.79      5.45 o 
   3  12   0        6.51        5.53      2.17 o 
   4  12   0        4.39        1.53      3.51 o 
   5  12   0      146.43      135.26     11.83 o 
   1  13   0       26.57       37.92      6.02 o 
   2  13   0       17.00       21.52      6.03 o 
   3  13   0        5.10        8.38      2.94 o 
   4  13   0        8.03       10.11      3.23 o 
   0  14   0        0.16        3.99      2.57 o 
   1  14   0        7.35       11.60      5.83 o 
   2  14   0       11.31       14.73      5.57 o 
   3  14   0      120.81      149.59     14.63 o 
  -9   1   1        0.70        7.76      1.99 o 
  -8   1   1       24.45       25.96      2.69 o 
  -7   1   1       93.29       94.16      4.43 o 
  -6   1   1      391.78      366.86      8.45 o 
  -5   1   1     2050.96     2057.40     40.93 o 
  -4   1   1     2257.40     2250.18     61.49 o 
  -3   1   1     3073.55     2931.16     56.07 o 
  -2   1   1    15278.71    15029.41    149.24 o 
   2   1   1      161.88      147.54      1.94 o 
   3   1   1      139.57      130.37      3.22 o 
   4   1   1        0.01        7.94      1.15 o 
   5   1   1      133.26      136.06      9.17 o 
   6   1   1        1.46        8.73      1.79 o 
   7   1   1      153.91      141.72      8.83 o 
   8   1   1       66.69       69.87      4.48 o 
   9   1   1        2.82        6.76      2.06 o 
  -9   2   1        3.09        4.73      2.70 o 
  -8   2   1       38.23       36.81      3.63 o 
  -7   2   1      950.18      965.22     21.55 o 
  -6   2   1      616.02      594.53     12.42 o 
  -5   2   1      387.07      366.59     10.58 o 
  -4   2   1        1.30        4.64      1.50 o 
  -3   2   1        1.83        3.93      0.83 o 
  -2   2   1      277.83      306.39      5.65 o 
  -1   2   1      906.21      851.52      6.22 o 
   0   2   1      404.05      328.16      5.60 o 
   1   2   1     9672.97     9464.55     98.45 o 
   2   2   1        2.89        6.53      0.92 o 
   3   2   1      779.84      775.45      7.96 o 
   4   2   1      320.99      305.69      6.62 o 
   5   2   1      368.62      375.35      9.89 o 
   6   2   1     2297.54     2331.91     37.10 o 
   7   2   1      881.92      859.01     14.65 o 
   8   2   1        0.82        7.14      2.00 o 
   9   2   1        0.22        9.34      2.91 o 
  -9   3   1       25.15       15.36      5.48 o 
  -8   3   1       43.83       39.70      8.09 o 
  -7   3   1      103.66      101.38      5.19 o 
  -6   3   1       38.60       54.50      4.48 o 
  -5   3   1      142.72      165.27      7.09 o 
  -4   3   1       93.20       74.24      3.22 o 
  -3   3   1       23.07       17.51      1.18 o 
  -2   3   1     1043.06     1120.18      8.06 o 
  -1   3   1     1416.43     1467.70     18.13 o 
   0   3   1     9431.08     9301.04     54.34 o 
   1   3   1     6847.68     6582.72     29.51 o 
   2   3   1       20.15       22.41      1.23 o 
   3   3   1     1395.14     1501.48     35.48 o 
   4   3   1      347.91      346.75      6.63 o 
   5   3   1       75.79       69.14      6.45 o 
   6   3   1        0.96        4.98      2.83 o 
   7   3   1       87.91       74.72      7.23 o 
   8   3   1        1.59       11.99      3.69 o 
   9   3   1        4.80        5.79      3.02 o 
  -9   4   1       13.45       11.18      2.72 o 
  -8   4   1       79.76       81.50      7.70 o 
  -7   4   1      511.76      541.92     13.50 o 
  -6   4   1        9.81       13.74      3.97 o 
  -5   4   1      852.35      826.47     20.21 o 
  -4   4   1     1304.53     1346.18     17.92 o 
  -3   4   1      111.51      120.27      4.23 o 
  -2   4   1       94.14       99.40      2.47 o 
  -1   4   1     3019.25     2880.36     29.99 o 
   0   4   1      408.47      414.14      3.09 o 
   1   4   1     2359.11     2389.78     17.20 o 
   2   4   1        0.06        4.48      0.67 o 
   3   4   1      191.65      189.60      6.32 o 
   4   4   1      112.91      115.59      4.90 o 
   5   4   1      672.27      652.22     15.12 o 
   6   4   1      464.70      454.05      9.93 o 
   7   4   1        3.01        6.80      3.05 o 
   8   4   1      559.85      604.85     19.06 o 
   9   4   1       27.50       21.11      5.22 o 
  -9   5   1       41.89       38.51      5.30 o 
  -8   5   1        0.50        5.95      2.47 o 
  -7   5   1       27.01       27.03      3.60 o 
  -6   5   1     1098.39     1034.71     25.97 o 
  -5   5   1       25.19       23.87      2.21 o 
  -4   5   1      529.93      529.59     12.41 o 
  -3   5   1      129.18      142.56      4.08 o 
  -2   5   1       69.81       77.11      4.07 o 
  -1   5   1        4.23        6.49      1.12 o 
   0   5   1      176.60      192.67      3.40 o 
   1   5   1     3953.22     4075.23     33.07 o 
   2   5   1      445.18      439.19      9.73 o 
   3   5   1      143.55      130.83      4.18 o 
   4   5   1      500.46      459.93     14.30 o 
   5   5   1       60.37       66.81      4.03 o 
   6   5   1        1.82        7.60      1.97 o 
   7   5   1      633.00      668.63     19.82 o 
   8   5   1        4.13        6.94      2.02 o 
   9   5   1      103.63      104.65      6.72 o 
  -9   6   1        2.12        9.48      3.30 o 
  -8   6   1        1.21        6.89      2.12 o 
  -7   6   1       45.90       45.24      4.28 o 
  -6   6   1       81.58       77.92      6.11 o 
  -5   6   1       23.90       23.52      3.11 o 
  -4   6   1      628.94      691.19     16.59 o 
  -3   6   1     2097.90     2202.72     38.08 o 
  -2   6   1       69.88       71.22      3.36 o 
  -1   6   1     1104.58     1339.64     21.16 o 
   0   6   1       80.88       88.39      2.80 o 
   1   6   1     3822.74     4260.11     49.76 o 
   2   6   1     2143.93     2302.23     26.68 o 
   3   6   1      293.19      331.77      5.97 o 
   4   6   1       86.51       89.85      4.41 o 
   5   6   1       85.98       87.89      4.13 o 
   6   6   1        8.24        9.74      2.05 o 
   7   6   1       18.20       19.05      3.00 o 
   8   6   1       40.11       41.49      6.28 o 
   9   6   1       26.85       39.19     11.11 o 
  -8   7   1       10.24       20.20      5.82 o 
  -7   7   1      181.34      159.67     14.40 o 
  -6   7   1      143.57      139.17      6.84 o 
  -5   7   1       76.68       76.77      3.57 o 
  -4   7   1      526.90      544.79     16.73 o 
  -3   7   1        0.04        2.17      1.32 o 
  -2   7   1      405.90      437.73      9.97 o 
  -1   7   1      387.65      381.69      7.57 o 
   0   7   1      125.80      140.21      4.38 o 
   1   7   1      491.12      529.79      6.66 o 
   2   7   1      987.37     1104.26     18.13 o 
   3   7   1       14.40       17.22      1.35 o 
   4   7   1      619.11      600.84     13.15 o 
   5   7   1        6.43        8.47      3.61 o 
   6   7   1       39.53       37.62      3.72 o 
   7   7   1        0.58        9.96      2.49 o 
   8   7   1        9.59       20.80      6.56 o 
  -8   8   1       40.71       42.78     11.04 o 
  -7   8   1       27.03       53.61     21.54 o 
  -6   8   1      162.01      169.65      9.00 o 
  -5   8   1      223.03      234.93     16.15 o 
  -4   8   1        7.62        9.05      1.36 o 
  -3   8   1       31.58       24.92      2.54 o 
  -2   8   1      150.56      142.84      4.80 o 
  -1   8   1      476.60      509.55      9.74 o 
   0   8   1      763.73      801.28     19.40 o 
   1   8   1      282.48      284.71      7.36 o 
   2   8   1       54.53       48.11      2.59 o 
   3   8   1      302.00      301.07     14.71 o 
   4   8   1      306.00      297.86      5.98 o 
   5   8   1      243.65      236.97     13.49 o 
   6   8   1      166.20      168.42     12.82 o 
   7   8   1        0.32       10.18      3.85 o 
   8   8   1      244.47      258.82     16.07 o 
  -8   9   1       61.49       76.40     10.41 o 
  -7   9   1       21.06       14.57      4.84 o 
  -6   9   1        0.31        8.86      6.21 o 
  -5   9   1      108.88      111.82     16.07 o 
  -4   9   1      225.15      223.61      9.78 o 
  -3   9   1        0.02        4.27      3.17 o 
  -2   9   1      261.95      288.67     12.09 o 
  -1   9   1      111.66      107.79      3.77 o 
   0   9   1       10.77       16.80      1.52 o 
   1   9   1      682.87      732.53     33.41 o 
   2   9   1       74.39       88.46      5.48 o 
   3   9   1        4.52        4.66      1.18 o 
   4   9   1      204.08      211.09     13.87 o 
   5   9   1       23.36       22.33      3.33 o 
   6   9   1      236.11      244.37     11.79 o 
   7   9   1       79.83       71.60     14.58 o 
  -7  10   1       13.08       14.67      4.94 o 
  -6  10   1       12.09       16.53      3.85 o 
  -5  10   1      178.61      169.24      9.44 o 
  -4  10   1      118.58      117.32     14.42 o 
  -3  10   1      187.27      178.62      5.23 o 
  -2  10   1      548.36      532.43     11.79 o 
  -1  10   1        0.97        6.03      1.91 o 
   0  10   1        0.21        5.98      1.15 o 
   1  10   1       60.61       64.25      3.96 o 
   2  10   1      226.22      240.42     15.69 o 
   3  10   1       10.61        8.77      2.68 o 
   4  10   1        0.49        9.61      2.52 o 
   5  10   1      218.92      228.21     20.78 o 
   6  10   1      148.81      154.23     10.50 o 
   7  10   1       48.86       65.54      6.89 o 
  -6  11   1        7.41       11.97      4.58 o 
  -5  11   1        3.26        7.82      2.69 o 
  -4  11   1        2.68        6.12      3.10 o 
  -3  11   1       18.61       18.60      2.94 o 
  -2  11   1      108.11       95.63      7.52 o 
  -1  11   1       10.12       12.29      2.37 o 
   0  11   1       83.62       70.88      3.68 o 
   1  11   1      179.27      179.72      5.50 o 
   2  11   1       65.21       53.97     11.25 o 
   3  11   1       11.25       18.29      4.17 o 
   4  11   1       41.38       34.37      5.00 o 
   5  11   1       59.64       62.24     10.69 o 
   6  11   1       87.91       97.93      7.90 o 
  -6  12   1        3.56       14.40      4.05 o 
  -5  12   1        5.83       12.92      5.47 o 
  -4  12   1        2.14        9.96      3.21 o 
  -3  12   1       30.54       18.62      4.94 o 
  -2  12   1        0.72        4.38      1.82 o 
  -1  12   1      858.37      820.94     24.82 o 
   0  12   1        7.87       16.50      6.46 o 
   1  12   1       32.92       23.83      2.67 o 
   2  12   1       42.03       42.57      5.22 o 
   3  12   1       51.35       61.57      4.66 o 
   4  12   1        0.24        2.86      2.06 o 
   5  12   1       46.02       47.80      7.56 o 
  -5  13   1        0.20        5.50      3.81 o 
  -4  13   1       22.95       21.58      5.69 o 
  -3  13   1        5.35        8.74      2.67 o 
  -2  13   1      140.87      154.98      9.18 o 
  -1  13   1      127.50      112.62      7.18 o 
   0  13   1        9.19        6.54      6.34 o 
   1  13   1       18.54       18.09      5.77 o 
   2  13   1        0.25        8.27      4.35 o 
   3  13   1        0.06       11.37      4.78 o 
   4  13   1       13.99       22.99      7.18 o 
  -3  14   1       39.10       22.05      7.02 o 
  -2  14   1        0.07        3.53      3.00 o 
  -1  14   1      135.04      123.33     14.80 o 
   0  14   1      208.32      211.36     23.93 o 
   1  14   1       35.26       17.63      6.49 o 
   2  14   1        9.12       21.62      6.49 o 
   3  14   1        0.42        2.54      3.76 o 
 -10   0   2       90.76       86.32     13.13 o 
  -9   0   2       92.98      103.16     13.02 o 
  -8   0   2        3.19        8.52      2.85 o 
  -7   0   2      814.51      841.14     26.16 o 
  -6   0   2      189.08      188.84     14.45 o 
  -5   0   2      638.00      709.71     21.49 o 
  -4   0   2      983.34      852.24     21.49 o 
  -3   0   2     1464.23     1377.46     22.30 o 
  -2   0   2    32544.32    31868.82    329.54 o 
   1   0   2      288.65      248.92      3.78 o 
   2   0   2       15.00       13.48      1.05 o 
   3   0   2      989.17     1155.07     13.19 o 
   4   0   2      386.36      364.20     14.40 o 
   5   0   2       43.53       35.02      3.70 o 
   6   0   2      767.22      769.07     23.37 o 
   7   0   2       62.14       60.99      5.25 o 
   8   0   2       11.37        6.05      3.77 o 
   9   0   2       41.87       51.84     11.73 o 
 -10   1   2        1.61        3.25      2.64 o 
  -9   1   2       34.71       33.07      4.26 o 
  -8   1   2      111.20      105.24      5.29 o 
  -7   1   2       59.48       55.28      3.88 o 
  -6   1   2     1872.42     1915.66     35.33 o 
  -5   1   2      404.44      421.40      9.70 o 
  -4   1   2     1069.47     1021.19      9.37 o 
  -3   1   2     1233.03     1153.05     17.10 o 
  -2   1   2       73.40       77.81      1.29 o 
   1   1   2       32.54       47.89      1.39 o 
   2   1   2      249.45      284.88      3.87 o 
   3   1   2        4.24        9.78      0.84 o 
   4   1   2      219.80      194.42      6.35 o 
   5   1   2       50.29       51.89      5.21 o 
   6   1   2       59.76       60.27      4.86 o 
   7   1   2     1139.11     1135.03     14.80 o 
   8   1   2        8.97        8.92      1.94 o 
   9   1   2       12.11       12.68      3.18 o 
  -9   2   2        1.54        4.15      2.74 o 
  -8   2   2        3.84        4.67      1.62 o 
  -7   2   2      172.68      161.33      6.41 o 
  -6   2   2       71.33       80.29      4.77 o 
  -5   2   2      325.93      377.64      8.89 o 
  -4   2   2      926.10      912.25     11.43 o 
  -3   2   2      559.49      579.59      7.81 o 
  -2   2   2       98.85       79.38      2.30 o 
  -1   2   2     1288.03     1203.13      7.25 o 
   0   2   2      269.95      235.68      3.26 o 
   1   2   2     2827.08     2596.09     37.52 o 
   2   2   2      130.21      128.46      7.36 o 
   3   2   2     2819.35     2896.03     39.51 o 
   4   2   2       46.60       44.59      2.17 o 
   5   2   2      129.38      125.19      4.02 o 
   6   2   2       20.01       17.97      2.09 o 
   7   2   2      490.44      491.00     13.68 o 
   8   2   2       63.69       79.48      6.26 o 
   9   2   2       83.28       84.43      6.75 o 
  -9   3   2        2.71        7.96      2.29 o 
  -8   3   2        3.59        7.99      1.90 o 
  -7   3   2      192.23      205.91      8.20 o 
  -6   3   2      322.49      339.58      7.39 o 
  -5   3   2      373.55      345.73     10.11 o 
  -4   3   2       11.19        7.14      1.12 o 
  -3   3   2      121.88      137.77      5.24 o 
  -2   3   2       13.00       14.36      0.70 o 
  -1   3   2      285.84      317.06      6.06 o 
   0   3   2    13239.73    12951.92     91.05 o 
   1   3   2     1187.51     1158.43      6.09 o 
   2   3   2      805.41      853.19     27.43 o 
   3   3   2     1040.73     1190.23     10.07 o 
   4   3   2      113.36      104.93      4.72 o 
   5   3   2      395.55      393.54      9.05 o 
   6   3   2       48.09       45.48      4.91 o 
   7   3   2      490.08      506.06     10.89 o 
   8   3   2       33.25       25.66      5.11 o 
   9   3   2       14.36       17.72      4.26 o 
  -9   4   2        0.16        4.96      3.99 o 
  -8   4   2      120.79      121.94      8.32 o 
  -7   4   2      110.35      114.98      6.38 o 
  -6   4   2      196.53      196.74      9.26 o 
  -5   4   2      133.21      105.63      4.00 o 
  -4   4   2      186.62      202.17      3.40 o 
  -3   4   2      328.08      302.15      5.22 o 
  -2   4   2      929.70      928.32     16.76 o 
  -1   4   2     1238.01     1254.36     14.02 o 
   0   4   2     6255.50     6519.98     46.20 o 
   1   4   2      321.83      360.14      3.41 o 
   2   4   2        3.71        6.90      1.22 o 
   3   4   2      253.64      291.50      3.69 o 
   4   4   2        6.73        5.73      0.83 o 
   5   4   2       77.73       75.27      4.60 o 
   6   4   2      145.81      153.70      5.77 o 
   7   4   2      570.39      613.24     17.34 o 
   8   4   2      153.62      142.96      6.88 o 
   9   4   2       86.71       88.89      6.03 o 
  -9   5   2        3.02        4.93      2.23 o 
  -8   5   2       59.34       63.49      5.08 o 
  -7   5   2      142.87      112.83      7.78 o 
  -6   5   2     1968.07     2061.42     49.28 o 
  -5   5   2      108.17       92.45      5.75 o 
  -4   5   2      184.86      175.48      8.51 o 
  -3   5   2     2554.15     2782.98     29.43 o 
  -2   5   2       78.89       74.87      3.62 o 
  -1   5   2       35.90       57.31      2.34 o 
   0   5   2        2.66        5.33      0.94 o 
   1   5   2        2.02        4.79      0.68 o 
   2   5   2       34.95       33.63      1.40 o 
   3   5   2        2.73        6.24      1.16 o 
   4   5   2      405.41      394.33      9.80 o 
   5   5   2      178.49      195.53      4.49 o 
   6   5   2        2.48        5.82      1.26 o 
   7   5   2      546.75      616.23     22.41 o 
   8   5   2       72.62       76.86     10.10 o 
   9   5   2      201.06      231.96     11.52 o 
  -9   6   2       15.21       11.01      5.44 o 
  -8   6   2       23.49       21.80      4.50 o 
  -7   6   2       28.37       24.54      4.80 o 
  -6   6   2      821.12      845.91     31.79 o 
  -5   6   2        2.98        2.97      0.99 o 
  -4   6   2      390.75      415.15      7.78 o 
  -3   6   2      211.37      220.21      5.95 o 
  -2   6   2     1179.23     1278.86     17.76 o 
  -1   6   2      201.35      201.96      5.50 o 
   0   6   2      493.50      580.52     11.64 o 
   1   6   2     5625.88     5803.76     51.44 o 
   2   6   2      908.83     1006.23     17.39 o 
   3   6   2      112.26       91.00      5.04 o 
   4   6   2       67.70       57.30      6.06 o 
   5   6   2       21.93       26.33      3.16 o 
   6   6   2       64.45       60.00      5.78 o 
   7   6   2       12.36       12.23      4.91 o 
   8   6   2        1.44        7.91      2.51 o 
  -8   7   2      111.06      123.54     10.32 o 
  -7   7   2        8.26       10.80      3.37 o 
  -6   7   2       83.75       80.53      5.20 o 
  -5   7   2      225.47      246.02      6.51 o 
  -4   7   2      131.68      125.22      2.73 o 
  -3   7   2      103.16      110.62      7.41 o 
  -2   7   2      151.26      134.40      6.85 o 
  -1   7   2      120.83      101.08      3.10 o 
   0   7   2      274.61      259.56      6.51 o 
   1   7   2     2528.98     2589.08     51.46 o 
   2   7   2      296.16      294.10      6.35 o 
   3   7   2      225.70      207.80      8.00 o 
   4   7   2        0.00        4.42      1.34 o 
   5   7   2        6.30        9.29      2.16 o 
   6   7   2       44.20       44.11      6.80 o 
   7   7   2      418.03      459.04     16.60 o 
   8   7   2       58.21       58.29      9.09 o 
  -8   8   2        0.90        4.12      2.61 o 
  -7   8   2        1.47        9.04      7.51 o 
  -6   8   2      237.85      232.24     11.07 o 
  -5   8   2       88.26       81.39      5.09 o 
  -4   8   2       22.41       25.97      2.96 o 
  -3   8   2      155.90      136.27      9.30 o 
  -2   8   2      520.41      555.32     14.74 o 
  -1   8   2      453.47      461.71      9.16 o 
   0   8   2      119.84      131.91      5.84 o 
   1   8   2      144.15      130.03      4.13 o 
   2   8   2       19.08       12.80      1.04 o 
   3   8   2      248.31      240.92     11.36 o 
   4   8   2      211.42      229.36      6.47 o 
   5   8   2       13.85       14.04      2.62 o 
   6   8   2      406.84      420.89     15.05 o 
   7   8   2      545.62      541.40     29.09 o 
   8   8   2       43.27       31.50      6.34 o 
  -8   9   2        0.00        4.25      2.97 o 
  -7   9   2       36.13       35.30      6.44 o 
  -6   9   2        9.65       14.99      8.27 o 
  -5   9   2      565.42      571.57     29.34 o 
  -4   9   2       13.21       10.14      3.29 o 
  -3   9   2       31.67       37.66      4.01 o 
  -2   9   2       47.90       45.51      4.32 o 
  -1   9   2       12.03       13.39      2.62 o 
   0   9   2        2.48        7.65      1.25 o 
   1   9   2       57.69       48.51      3.47 o 
   2   9   2      722.89      728.49     21.12 o 
   3   9   2      165.98      154.50      4.65 o 
   4   9   2      106.42      107.79      7.17 o 
   5   9   2       13.90       21.10      3.12 o 
   6   9   2       81.56       98.65     15.16 o 
   7   9   2       13.00       10.33      3.30 o 
  -7  10   2       10.33       16.84      5.24 o 
  -6  10   2      128.55      138.20     17.01 o 
  -5  10   2       31.42       32.17      9.71 o 
  -4  10   2      255.93      248.92      8.90 o 
  -3  10   2       12.18       16.58      3.19 o 
  -2  10   2     1138.81     1198.34     29.15 o 
  -1  10   2        0.08        5.64      1.48 o 
   0  10   2       82.10       68.74      2.92 o 
   1  10   2        1.40        8.10      3.03 o 
   2  10   2      127.54      131.81      6.49 o 
   3  10   2        0.03       14.35      4.91 o 
   4  10   2       35.82       37.68      5.54 o 
   5  10   2      825.97      905.70     23.63 o 
   6  10   2        3.27        7.00      2.85 o 
   7  10   2       44.30       32.58      7.76 o 
  -6  11   2       88.88       85.69     12.72 o 
  -5  11   2      157.57      176.86     10.63 o 
  -4  11   2      102.23       94.14      6.54 o 
  -3  11   2      604.89      597.54     18.15 o 
  -2  11   2      238.43      251.51     14.28 o 
  -1  11   2      180.97      169.83      9.94 o 
   0  11   2      352.43      339.30     10.11 o 
   1  11   2       35.38       27.22      2.42 o 
   2  11   2       36.01       39.34      4.91 o 
   3  11   2       11.06       13.09      3.54 o 
   4  11   2       39.63       49.05      7.50 o 
   5  11   2       26.79       16.77     11.29 o 
   6  11   2        0.25       -1.85      4.84 o 
  -6  12   2        6.33        5.39      2.57 o 
  -5  12   2       40.93       31.64      6.79 o 
  -4  12   2       14.03       24.52      7.56 o 
  -3  12   2       20.25       14.30      3.18 o 
  -2  12   2        5.29        5.83      3.60 o 
  -1  12   2       24.85       24.41      4.46 o 
   0  12   2        8.03        7.82      2.03 o 
   1  12   2        0.58        4.00      1.97 o 
   2  12   2       50.25       52.59      6.23 o 
   3  12   2       72.07       71.09      5.42 o 
   4  12   2        2.36        9.16      2.68 o 
   5  12   2      128.36      135.47     24.04 o 
  -5  13   2       65.22       59.29      6.01 o 
  -4  13   2        2.84        5.31      3.69 o 
  -3  13   2       81.61       90.41      6.99 o 
  -2  13   2        3.28        5.54      2.55 o 
  -1  13   2      124.14      143.17     16.10 o 
   0  13   2        0.01        3.50      2.08 o 
   1  13   2      107.65      124.94     11.90 o 
   2  13   2       90.23       94.65     10.15 o 
   3  13   2        0.01       15.49      6.06 o 
   4  13   2       63.89       52.28      7.66 o 
  -3  14   2       39.24       25.15      7.55 o 
  -2  14   2       14.43       10.45      4.15 o 
  -1  14   2        4.96       11.34      3.41 o 
   0  14   2        2.59        2.90      3.69 o 
   1  14   2       59.61       55.27      8.37 o 
   2  14   2       94.12      106.91     11.63 o 
   3  14   2        4.84        6.06      3.89 o 
 -10   1   3      136.64      153.48     10.18 o 
  -9   1   3       57.90       55.66      4.13 o 
  -8   1   3       11.36        6.51      2.84 o 
  -7   1   3      534.48      538.34     12.67 o 
  -6   1   3      699.29      702.91     14.31 o 
  -5   1   3       46.46       41.04      2.86 o 
  -4   1   3     3123.99     3176.11     51.06 o 
  -3   1   3        8.30        9.15      1.07 o 
  -2   1   3      778.08      791.65      9.47 o 
  -1   1   3     1701.36     1576.86     11.17 o 
   0   1   3      131.23      127.78      2.98 o 
   1   1   3     5027.64     4810.59     56.22 o 
   2   1   3     1172.33     1137.31     16.32 o 
   3   1   3     1907.21     1880.46     65.75 o 
   4   1   3       19.33       32.17      2.93 o 
   5   1   3        3.33        8.40      2.13 o 
   6   1   3      156.77      153.13      5.19 o 
   7   1   3       34.27       25.13      2.96 o 
   8   1   3      134.79      148.20      8.54 o 
   9   1   3        1.07        4.62      2.14 o 
  -9   2   3        9.82        9.97      2.42 o 
  -8   2   3       10.95       12.60      2.53 o 
  -7   2   3      169.25      157.18      8.41 o 
  -6   2   3       57.63       48.89      4.63 o 
  -5   2   3      255.45      298.08     11.54 o 
  -4   2   3      549.17      631.01     11.36 o 
  -3   2   3     1361.82     1359.21     28.66 o 
  -2   2   3       23.01       17.97      1.47 o 
  -1   2   3      187.11      172.11      3.97 o 
   0   2   3       13.99       22.12      1.21 o 
   1   2   3      311.79      365.23      4.03 o 
   2   2   3     2439.99     2425.45     25.56 o 
   3   2   3     1157.91     1104.50      8.91 o 
   4   2   3      543.67      561.71     13.44 o 
   5   2   3      119.42      126.92      4.39 o 
   6   2   3       35.65       41.38      3.00 o 
   7   2   3       15.26       16.94      2.54 o 
   8   2   3       41.10       30.32      4.37 o 
   9   2   3      174.01      192.73     10.18 o 
  -9   3   3       43.22       37.82      4.83 o 
  -8   3   3        0.02       10.69      3.40 o 
  -7   3   3       22.79       25.92      4.55 o 
  -6   3   3        0.09       17.11      4.46 o 
  -5   3   3        4.88        4.95      1.36 o 
  -4   3   3       29.35       42.53      7.80 o 
  -3   3   3        8.86        8.74      0.99 o 
  -2   3   3     1182.49     1211.46     12.70 o 
  -1   3   3     6431.68     6388.30     47.29 o 
   0   3   3     5775.46     5765.98     46.06 o 
   1   3   3      668.13      672.57      6.55 o 
   2   3   3     1421.96     1482.68     22.89 o 
   3   3   3      520.34      592.53      7.70 o 
   4   3   3      233.77      262.76      4.30 o 
   5   3   3       38.93       40.90      3.43 o 
   6   3   3       35.11       36.87      2.98 o 
   7   3   3       42.73       48.58      3.66 o 
   8   3   3       25.07       27.47      4.00 o 
   9   3   3        3.56        7.77      3.14 o 
  -9   4   3      121.11      116.10      8.37 o 
  -8   4   3       97.28       79.79      4.55 o 
  -7   4   3        3.95        5.40      2.49 o 
  -6   4   3      217.70      204.00      5.90 o 
  -5   4   3     1496.85     1523.56     28.75 o 
  -4   4   3        0.05        5.50      1.07 o 
  -3   4   3        3.92        4.64      0.82 o 
  -2   4   3      311.71      277.99      6.35 o 
  -1   4   3      220.98      217.58      3.02 o 
   0   4   3     2496.13     2511.35     20.77 o 
   1   4   3      168.25      202.90      4.30 o 
   2   4   3      164.97      163.43      4.77 o 
   3   4   3       50.76       60.55      3.41 o 
   4   4   3       96.14       96.60      4.57 o 
   5   4   3      638.87      645.97     13.02 o 
   6   4   3      242.42      243.42      9.64 o 
   7   4   3      441.25      437.46     14.37 o 
   8   4   3      522.18      563.68     21.78 o 
   9   4   3        0.02       10.64      2.85 o 
  -9   5   3        0.06        2.65      2.92 o 
  -8   5   3       52.36       43.37      4.63 o 
  -7   5   3       20.95       16.36      2.58 o 
  -6   5   3      281.04      269.76      6.32 o 
  -5   5   3      399.61      344.39     10.77 o 
  -4   5   3      612.60      635.96     10.97 o 
  -3   5   3        1.49        2.18      0.80 o 
  -2   5   3       14.57       13.02      1.27 o 
  -1   5   3      445.78      471.10     11.25 o 
   0   5   3     2283.19     2330.10     22.95 o 
   1   5   3       65.52       72.16      2.55 o 
   2   5   3     1622.85     1610.51     31.16 o 
   3   5   3       66.08       64.87      3.18 o 
   4   5   3        0.91        5.01      1.75 o 
   5   5   3       65.34       57.17      8.01 o 
   6   5   3      205.34      196.83      8.92 o 
   7   5   3      201.18      226.68     20.32 o 
   8   5   3        0.01        6.83      2.42 o 
   9   5   3       52.94       52.20      8.17 o 
  -9   6   3      123.90      150.05     10.84 o 
  -8   6   3       41.11       36.47      7.55 o 
  -7   6   3        2.92        5.30      2.15 o 
  -6   6   3       39.78       46.09      5.31 o 
  -5   6   3       85.75       88.54      5.93 o 
  -4   6   3       12.55       19.31      3.61 o 
  -3   6   3        9.65        7.46      1.12 o 
  -2   6   3      344.62      325.23     16.36 o 
  -1   6   3      445.66      459.54     12.13 o 
   0   6   3      202.62      225.98      8.69 o 
   1   6   3     2979.18     3028.16     45.00 o 
   2   6   3      507.79      469.13      8.18 o 
   3   6   3      255.70      245.55      8.05 o 
   4   6   3      242.37      226.31     10.34 o 
   5   6   3       84.60       89.96      4.54 o 
   6   6   3       33.37       36.10      5.22 o 
   7   6   3       66.17       67.94      9.36 o 
   8   6   3       45.22       32.56      5.80 o 
  -8   7   3      105.74      112.64     10.24 o 
  -7   7   3        3.07       15.33      4.99 o 
  -6   7   3      135.79      148.49      9.08 o 
  -5   7   3      785.16      807.91     29.96 o 
  -4   7   3        2.85        5.63      1.77 o 
  -3   7   3       15.97       19.02      3.87 o 
  -2   7   3      212.77      271.64      7.82 o 
  -1   7   3      317.58      300.63      4.32 o 
   0   7   3       17.91       14.64      3.35 o 
   1   7   3     1094.62     1211.67     21.96 o 
   2   7   3        4.94        8.67      0.72 o 
   3   7   3       30.56       30.04      7.07 o 
   4   7   3       34.61       38.02      3.98 o 
   5   7   3       32.81       30.97      3.58 o 
   6   7   3      100.03      108.57      8.33 o 
   7   7   3       89.50       81.69      6.06 o 
   8   7   3      548.07      525.21     26.98 o 
  -8   8   3       13.19       14.57      4.46 o 
  -7   8   3        7.47       10.34      2.88 o 
  -6   8   3       38.06       33.27      4.83 o 
  -5   8   3      598.94      646.31     11.78 o 
  -4   8   3       10.78       10.78      2.02 o 
  -3   8   3        0.13        4.56      1.65 o 
  -2   8   3      255.04      283.35      8.50 o 
  -1   8   3       76.43       71.75      4.38 o 
   0   8   3       52.33       46.86      2.50 o 
   1   8   3      145.30      148.03      4.54 o 
   2   8   3       14.34       13.17      1.25 o 
   3   8   3        4.92        9.29      3.56 o 
   4   8   3       66.06       59.72      3.80 o 
   5   8   3       96.26       96.91      6.95 o 
   6   8   3       22.07       15.83      3.43 o 
   7   8   3        5.73        6.99      2.10 o 
   8   8   3      334.15      376.69     21.21 o 
  -8   9   3       31.44       38.99      6.24 o 
  -7   9   3       14.41       11.98      3.37 o 
  -6   9   3      458.15      503.83     20.29 o 
  -5   9   3        3.03        5.69      2.20 o 
  -4   9   3        7.58       13.75      2.89 o 
  -3   9   3       10.06       14.94      3.53 o 
  -2   9   3       76.53       72.57      6.35 o 
  -1   9   3      106.52      115.24      4.40 o 
   0   9   3       15.47       13.75      2.08 o 
   1   9   3      186.67      209.29     14.17 o 
   2   9   3     1321.99     1390.18     25.25 o 
   3   9   3       28.18       24.76      3.43 o 
   4   9   3      867.86      915.44     26.57 o 
   5   9   3       88.21       97.82      6.61 o 
   6   9   3       41.57       41.39      6.85 o 
   7   9   3       15.09       11.02      4.17 o 
  -7  10   3       67.40       52.33      8.27 o 
  -6  10   3        5.31        8.85      2.91 o 
  -5  10   3      120.98      134.97      8.23 o 
  -4  10   3       15.73       27.25      5.45 o 
  -3  10   3       46.81       42.26      5.00 o 
  -2  10   3      592.42      595.49     15.72 o 
  -1  10   3       14.25       15.60      2.24 o 
   0  10   3      600.96      612.70     11.03 o 
   1  10   3      155.64      161.10      4.97 o 
   2  10   3       86.18       95.68      7.34 o 
   3  10   3        9.44       10.06      2.15 o 
   4  10   3       51.27       50.24      6.22 o 
   5  10   3       49.05       57.97      6.12 o 
   6  10   3       30.73       25.34      6.03 o 
   7  10   3       54.17       63.81      9.06 o 
  -6  11   3        0.01        4.35      3.53 o 
  -5  11   3       18.58       17.86      5.09 o 
  -4  11   3       89.21       87.95      4.75 o 
  -3  11   3       73.18       80.06      8.02 o 
  -2  11   3       12.72       21.74      4.91 o 
  -1  11   3        2.06        9.50      2.31 o 
   0  11   3       24.38       29.72      3.01 o 
   1  11   3      127.39      108.72      5.10 o 
   2  11   3       79.88       76.38     11.38 o 
   3  11   3       20.03       17.83      3.58 o 
   4  11   3        1.44        8.00      2.71 o 
   5  11   3        5.35       11.63      9.34 o 
   6  11   3        3.81        6.72      2.56 o 
  -6  12   3      144.87      115.85      8.72 o 
  -5  12   3        6.20        4.84      2.61 o 
  -4  12   3       76.55       58.86      7.93 o 
  -3  12   3      158.18      145.42      8.24 o 
  -2  12   3      239.80      238.85      9.38 o 
  -1  12   3      169.44      147.05      8.58 o 
   0  12   3        7.42        6.45      3.09 o 
   1  12   3       44.39       58.17     11.60 o 
   2  12   3       29.96       28.37     10.20 o 
   3  12   3       42.41       42.83      6.83 o 
   4  12   3       58.62       59.53     11.17 o 
   5  12   3        1.76        4.09      2.19 o 
  -4  13   3       38.40       43.06      7.12 o 
  -3  13   3        1.17        3.38      2.14 o 
  -2  13   3      142.55      141.18      7.97 o 
  -1  13   3        2.45        5.75      2.23 o 
   0  13   3      106.66      108.90      6.94 o 
   1  13   3      106.21      137.73     12.19 o 
   2  13   3       73.34       57.38      7.88 o 
   3  13   3       40.11       41.96      6.66 o 
   4  13   3      157.20      176.85     16.94 o 
  -3  14   3       63.91       36.88      9.99 o 
  -2  14   3      119.22       98.91     11.01 o 
  -1  14   3       91.98       98.95      9.92 o 
   0  14   3      111.67       93.63     12.19 o 
   1  14   3       93.78       94.19     10.51 o 
   2  14   3       16.65       29.27      7.78 o 
   3  14   3       29.04       47.39      7.88 o 
 -10   0   4      313.23      335.62     18.79 o 
  -9   0   4      787.51      803.20     19.17 o 
  -8   0   4      597.70      618.24     23.36 o 
  -7   0   4      152.26      131.81     12.14 o 
  -6   0   4     1748.46     1684.08     94.84 o 
  -5   0   4     2308.47     2283.13     85.26 o 
  -4   0   4     1973.39     2081.85     29.92 o 
  -3   0   4     1024.36     1149.34     36.17 o 
  -2   0   4      106.09      133.79      3.02 o 
  -1   0   4    11251.60    10944.20    117.13 o 
   0   0   4       79.74       89.95      1.86 o 
   1   0   4     3582.02     3479.77     44.19 o 
   2   0   4        0.65        6.41      1.57 o 
   3   0   4     3849.38     4119.79     68.20 o 
   4   0   4      259.34      307.02     14.38 o 
   5   0   4       16.91       10.20      2.08 o 
   6   0   4      362.54      367.56     11.12 o 
   7   0   4       54.75       64.00     12.33 o 
   8   0   4       53.16       61.13      6.72 o 
   9   0   4       30.01       18.26      6.46 o 
 -10   1   4        9.78        8.24      4.45 o 
  -9   1   4       29.50       20.54      3.09 o 
  -8   1   4      486.28      526.61     14.43 o 
  -7   1   4      732.05      731.47     16.51 o 
  -6   1   4        4.33       12.07      2.78 o 
  -5   1   4      154.81      165.11      6.83 o 
  -4   1   4       56.42       78.54      3.30 o 
  -3   1   4     5318.20     5387.77     72.19 o 
  -2   1   4      494.66      504.78      6.14 o 
  -1   1   4       54.71       47.86      1.32 o 
   0   1   4      290.92      339.23      2.78 o 
   1   1   4      720.50      649.65      8.07 o 
   2   1   4     1146.07     1059.10     13.58 o 
   3   1   4      233.75      246.17      3.80 o 
   4   1   4     1918.70     2055.04     27.73 o 
   5   1   4      728.78      770.34     18.16 o 
   6   1   4        8.58        8.31      1.52 o 
   7   1   4       39.69       47.02      5.09 o 
   8   1   4       58.10       45.82      4.85 o 
   9   1   4       38.34       37.84     10.62 o 
  -9   2   4        0.01        4.71      1.97 o 
  -8   2   4      172.41      176.72     10.27 o 
  -7   2   4        0.27        7.50      2.90 o 
  -6   2   4      135.67      136.36      4.34 o 
  -5   2   4       87.37       87.28      4.95 o 
  -4   2   4      741.99      738.69      9.64 o 
  -3   2   4      612.50      532.11      7.90 o 
  -2   2   4       41.52       38.42      1.05 o 
  -1   2   4      334.28      337.47      5.27 o 
   0   2   4        9.72       13.59      1.24 o 
   1   2   4     1584.31     1545.91     22.90 o 
   2   2   4      397.25      387.06      3.81 o 
   3   2   4      167.41      148.90      7.81 o 
   4   2   4      858.43      927.10     14.03 o 
   5   2   4       38.54       29.78      3.16 o 
   6   2   4      172.23      190.24      9.76 o 
   7   2   4       40.90       49.41      3.83 o 
   8   2   4        4.24        8.47      2.17 o 
   9   2   4       58.55       66.23      7.93 o 
  -9   3   4       21.34       19.90      3.18 o 
  -8   3   4       83.77       93.31      4.73 o 
  -7   3   4      123.08      119.26      6.41 o 
  -6   3   4        3.04        5.20      1.75 o 
  -5   3   4        2.88        7.59      1.37 o 
  -4   3   4      919.57      978.84     17.02 o 
  -3   3   4        4.08        7.44      0.99 o 
  -2   3   4      236.38      253.61      4.73 o 
  -1   3   4      811.62      793.47      4.87 o 
   0   3   4     3194.20     3191.49     32.39 o 
   1   3   4     3433.31     3431.38     51.13 o 
   2   3   4       42.38       58.83      1.23 o 
   3   3   4      375.37      424.86      4.74 o 
   4   3   4      293.02      317.04      6.52 o 
   5   3   4      114.47      120.42      8.59 o 
   6   3   4      365.23      389.15      9.51 o 
   7   3   4        0.32        6.18      2.09 o 
   8   3   4        8.12        9.55      2.33 o 
   9   3   4       21.01       14.20      3.69 o 
  -9   4   4       18.75       16.82      3.57 o 
  -8   4   4        5.08        6.95      1.49 o 
  -7   4   4       29.60       27.96      3.92 o 
  -6   4   4       98.28       86.38      5.25 o 
  -5   4   4      106.29      106.04      5.80 o 
  -4   4   4        0.02        6.64      1.43 o 
  -3   4   4      232.19      242.20      6.72 o 
  -2   4   4      440.77      414.31      8.15 o 
  -1   4   4     1127.85     1189.10     13.30 o 
   0   4   4      529.18      503.56      4.97 o 
   1   4   4      296.75      298.58      6.13 o 
   2   4   4        1.70        5.59      2.00 o 
   3   4   4     1674.49     1795.39     28.54 o 
   4   4   4       78.37       67.21      4.31 o 
   5   4   4       37.38       31.72      2.34 o 
   6   4   4       20.11       21.43      4.38 o 
   7   4   4       15.91       18.12      4.19 o 
   8   4   4        6.63       12.93      3.15 o 
   9   4   4        0.06        7.78      4.52 o 
  -9   5   4       37.38       23.73      7.98 o 
  -8   5   4       54.75       48.21      5.15 o 
  -7   5   4       34.21       34.23      5.86 o 
  -6   5   4       24.98       22.14      3.94 o 
  -5   5   4        0.25       10.45      1.80 o 
  -4   5   4      151.22      181.03      6.52 o 
  -3   5   4       24.36       37.42      4.69 o 
  -2   5   4       85.25       63.10      3.72 o 
  -1   5   4     1029.57     1075.61     16.16 o 
   0   5   4       78.32       90.51      2.72 o 
   1   5   4      201.74      211.06      6.05 o 
   2   5   4      786.38      758.85     10.31 o 
   3   5   4       51.88       62.25      4.46 o 
   4   5   4       24.02       29.20      4.01 o 
   5   5   4       13.21       20.09      4.00 o 
   6   5   4      116.34      119.67      6.98 o 
   7   5   4        0.59       10.43      2.85 o 
   8   5   4       31.97       16.45      8.86 o 
  -9   6   4        2.47       10.22      3.28 o 
  -8   6   4       67.96       62.68      7.70 o 
  -7   6   4        0.65        8.23      4.17 o 
  -6   6   4       23.76       20.67      2.66 o 
  -5   6   4        1.93        8.13      3.34 o 
  -4   6   4       47.82       45.53      3.78 o 
  -3   6   4      423.43      460.90     12.18 o 
  -2   6   4       21.90       27.20      3.35 o 
  -1   6   4       45.02       52.05      1.89 o 
   0   6   4       32.47       43.00      3.21 o 
   1   6   4      360.83      392.22      7.18 o 
   2   6   4       20.90       16.46      3.99 o 
   3   6   4      289.51      279.14      8.43 o 
   4   6   4       16.83       13.17      2.24 o 
   5   6   4        7.58        3.83      1.64 o 
   6   6   4      178.33      179.73      9.67 o 
   7   6   4       67.27       58.44      7.32 o 
   8   6   4       35.08       26.08      3.97 o 
  -8   7   4       43.24       43.16     19.76 o 
  -7   7   4       12.53       11.08      2.19 o 
  -6   7   4       35.43       36.72      4.52 o 
  -5   7   4      646.20      624.82     11.68 o 
  -4   7   4      478.19      559.20     14.17 o 
  -3   7   4        1.07        8.04      2.93 o 
  -2   7   4      827.75      914.55     22.15 o 
  -1   7   4      325.83      349.84      9.46 o 
   0   7   4      994.73     1043.10     17.19 o 
   1   7   4     1129.44     1098.59     18.04 o 
   2   7   4       96.32       89.46      6.60 o 
   3   7   4      124.39      124.91     12.87 o 
   4   7   4        4.94        8.73      2.11 o 
   5   7   4     1299.57     1336.77     19.68 o 
   6   7   4      126.79      130.92      6.04 o 
   7   7   4      290.65      292.02     12.47 o 
   8   7   4       44.37       24.74      6.51 o 
  -8   8   4        0.35        4.65      4.60 o 
  -7   8   4        9.57       17.17      4.59 o 
  -6   8   4      321.38      321.53     11.16 o 
  -5   8   4      219.81      212.23     14.05 o 
  -4   8   4       11.80       16.28      2.84 o 
  -3   8   4      565.48      597.06     16.47 o 
  -2   8   4       75.11       74.05      4.79 o 
  -1   8   4      217.68      226.36      9.87 o 
   0   8   4       44.34       40.92      4.11 o 
   1   8   4      320.26      298.73     10.66 o 
   2   8   4      250.70      238.65      5.01 o 
   3   8   4      421.32      419.41     20.19 o 
   4   8   4      966.49      993.50     24.82 o 
   5   8   4      958.40     1067.59     43.17 o 
   6   8   4       20.56       19.92      4.96 o 
   7   8   4      822.32      902.48     46.16 o 
  -7   9   4        8.19       18.24      5.36 o 
  -6   9   4      216.33      218.96     10.95 o 
  -5   9   4      109.83       91.50      7.11 o 
  -4   9   4        4.65       11.91      2.63 o 
  -3   9   4        1.84       10.09      3.58 o 
  -2   9   4        2.87        6.02      1.69 o 
  -1   9   4      133.60      133.74      9.38 o 
   0   9   4       34.06       33.94      3.57 o 
   1   9   4     2195.29     2273.76     35.63 o 
   2   9   4      176.07      183.81      5.57 o 
   3   9   4        3.19        3.49      4.99 o 
   4   9   4       18.97       16.68      9.21 o 
   5   9   4      309.88      306.36     17.50 o 
   6   9   4       28.95       29.58      7.05 o 
   7   9   4       38.25       37.07      6.35 o 
  -7  10   4        1.68        6.81      4.17 o 
  -6  10   4       14.13       16.47      5.85 o 
  -5  10   4       80.29       90.61      4.99 o 
  -4  10   4       13.35       23.07      7.54 o 
  -3  10   4       19.93       17.78      3.10 o 
  -2  10   4       38.77       45.08      3.66 o 
  -1  10   4       10.80       14.17      2.63 o 
   0  10   4       13.29       11.33      1.78 o 
   1  10   4      743.34      767.54     16.48 o 
   2  10   4       19.15       20.48      3.77 o 
   3  10   4       86.81       85.61      6.07 o 
   4  10   4       14.02       14.29      2.65 o 
   5  10   4      257.07      263.77     23.58 o 
   6  10   4        4.37        3.47      3.39 o 
  -6  11   4       75.21       91.17      8.99 o 
  -5  11   4      872.61      951.12     57.84 o 
  -4  11   4       15.50       20.26      3.34 o 
  -3  11   4      153.59      159.00      6.49 o 
  -2  11   4      177.87      168.35      6.47 o 
  -1  11   4      740.01      754.83     21.08 o 
   0  11   4      180.35      187.90     10.64 o 
   1  11   4        2.39        7.21      1.60 o 
   2  11   4        1.47        4.19      1.49 o 
   3  11   4       34.47       27.77      4.93 o 
   4  11   4       16.37       12.19      3.28 o 
   5  11   4       12.43       13.19      4.12 o 
   6  11   4      141.85      143.92     20.37 o 
  -5  12   4      195.03      174.50     14.88 o 
  -4  12   4       20.95       16.15      3.89 o 
  -3  12   4        3.37        5.46      1.96 o 
  -2  12   4       83.79       85.37      7.31 o 
  -1  12   4        2.79        3.71      1.77 o 
   0  12   4        3.12        4.45      2.28 o 
   1  12   4      251.40      236.16     11.21 o 
   2  12   4      221.29      193.46     14.07 o 
   3  12   4       41.74       45.55      7.12 o 
   4  12   4      183.63      164.49     16.81 o 
   5  12   4        3.13        8.24      4.15 o 
  -4  13   4      106.85      124.81      8.96 o 
  -3  13   4       10.73       11.99      3.63 o 
  -2  13   4       17.15       14.48      3.42 o 
  -1  13   4       13.87       12.48      2.22 o 
   0  13   4       58.59       43.44      9.95 o 
   1  13   4        2.22        6.95      4.22 o 
   2  13   4      208.87      233.44     20.76 o 
   3  13   4        8.50       10.51      3.92 o 
   4  13   4       36.12       41.53     11.86 o 
  -3  14   4       17.99       10.90      6.90 o 
  -2  14   4       13.90        7.02      3.30 o 
  -1  14   4        3.43        7.48      3.92 o 
   0  14   4       27.64       11.60      4.19 o 
   1  14   4       81.71       60.81     12.62 o 
   2  14   4        6.46        9.52      4.32 o 
  -9   1   5      101.96       80.94      4.62 o 
  -8   1   5       81.88       61.90      4.76 o 
  -7   1   5      161.56      161.47     10.69 o 
  -6   1   5       30.17       30.65      7.75 o 
  -5   1   5      149.88      141.84      7.37 o 
  -4   1   5      159.72      161.43      8.46 o 
  -3   1   5      609.52      680.21      9.98 o 
  -2   1   5       20.79       13.38      1.87 o 
  -1   1   5      446.53      387.05      3.28 o 
   0   1   5       60.02       63.01      2.05 o 
   1   1   5      654.26      659.69     10.87 o 
   2   1   5      324.98      337.83      5.16 o 
   3   1   5      326.28      388.24      6.02 o 
   4   1   5     1188.29     1228.33     22.33 o 
   5   1   5       59.30       72.00      5.33 o 
   6   1   5       46.14       43.82      4.93 o 
   7   1   5      125.18      120.10      9.94 o 
   8   1   5        0.65        3.16      1.72 o 
   9   1   5        0.00        7.25      3.92 o 
  -9   2   5      160.83      161.95      7.46 o 
  -8   2   5       31.10       36.60      4.08 o 
  -7   2   5       81.47       96.66      4.54 o 
  -6   2   5       99.30       93.86      6.16 o 
  -5   2   5       37.42       42.11      3.25 o 
  -4   2   5      359.88      401.86     12.24 o 
  -3   2   5     1426.16     1627.64     17.59 o 
  -2   2   5       75.32       75.47      2.05 o 
  -1   2   5      573.56      584.46      7.85 o 
   0   2   5       14.01       16.19      1.14 o 
   1   2   5     3549.16     3644.38     46.92 o 
   2   2   5      578.97      628.46     10.67 o 
   3   2   5      209.17      233.09      5.67 o 
   4   2   5      108.26      110.10      5.19 o 
   5   2   5        1.46        8.72      2.52 o 
   6   2   5        9.25       14.62      2.40 o 
   7   2   5        2.25        6.54      2.21 o 
   8   2   5        0.17        4.54      1.77 o 
   9   2   5      104.07      101.77      6.67 o 
  -9   3   5       20.86       25.24      6.33 o 
  -8   3   5        0.20        5.37      1.94 o 
  -7   3   5      158.59      163.54      6.20 o 
  -6   3   5       42.38       42.14      4.92 o 
  -5   3   5       78.23       69.26      5.52 o 
  -4   3   5      333.90      337.31      5.45 o 
  -3   3   5     1034.08     1120.61     22.09 o 
  -2   3   5     1916.43     1814.67     35.84 o 
  -1   3   5     1440.96     1453.71     11.28 o 
   0   3   5     2171.45     2186.50     20.89 o 
   1   3   5       19.83       17.59      1.60 o 
   2   3   5      175.73      190.75      6.37 o 
   3   3   5      128.78      153.25      4.51 o 
   4   3   5       54.77       58.76      3.46 o 
   5   3   5      141.74      162.00      6.95 o 
   6   3   5      166.45      148.13      5.94 o 
   7   3   5        7.83       12.08      2.85 o 
   8   3   5        2.01       10.20      3.64 o 
   9   3   5       14.63       14.11      3.16 o 
  -9   4   5        2.62       12.19      2.54 o 
  -8   4   5        1.91        8.24      1.71 o 
  -7   4   5      283.60      295.45      8.23 o 
  -6   4   5        4.70       22.08      8.00 o 
  -5   4   5      187.60      156.40      8.90 o 
  -4   4   5       43.39       42.38      2.84 o 
  -3   4   5      613.82      644.98     14.46 o 
  -2   4   5       86.83       70.25      2.68 o 
  -1   4   5      178.30      159.77      2.20 o 
   0   4   5      410.69      434.94      4.75 o 
   1   4   5        0.02        3.74      1.07 o 
   2   4   5      434.19      398.61      7.85 o 
   3   4   5      810.23      864.87     21.13 o 
   4   4   5      191.93      189.83      6.69 o 
   5   4   5       84.14       89.49      5.31 o 
   6   4   5      246.30      246.39      6.83 o 
   7   4   5       33.03       33.41      3.88 o 
   8   4   5       33.13       31.73      4.79 o 
  -9   5   5        1.56        4.97      7.70 o 
  -8   5   5       68.85       61.96      6.23 o 
  -7   5   5      134.86      147.28      6.72 o 
  -6   5   5      424.54      407.99      9.92 o 
  -5   5   5        1.45        3.58      1.63 o 
  -4   5   5      129.75      126.11      5.72 o 
  -3   5   5        0.79        3.12      0.76 o 
  -2   5   5     2341.50     2402.85     38.03 o 
  -1   5   5       57.85       69.32      2.50 o 
   0   5   5      436.67      435.81      7.98 o 
   1   5   5      500.61      485.26      6.60 o 
   2   5   5      542.74      518.72     11.13 o 
   3   5   5      109.76      102.37      7.85 o 
   4   5   5       22.53       22.64      3.07 o 
   5   5   5       11.95       11.29      2.18 o 
   6   5   5       95.37       92.24      7.37 o 
   7   5   5       63.79       64.90      7.93 o 
   8   5   5       18.63       17.96      4.11 o 
  -9   6   5      167.85      187.95     12.56 o 
  -8   6   5      264.24      265.36     12.68 o 
  -7   6   5       20.48       20.53      2.93 o 
  -6   6   5      106.71       99.58      5.34 o 
  -5   6   5       44.32       48.58      3.41 o 
  -4   6   5       42.01       36.56      3.05 o 
  -3   6   5      191.13      182.68      6.15 o 
  -2   6   5        0.02        9.67      1.94 o 
  -1   6   5      152.90      158.71      3.38 o 
   0   6   5      205.16      215.84      6.83 o 
   1   6   5      138.63      136.19      4.36 o 
   2   6   5        9.14       13.08      3.13 o 
   3   6   5      208.96      209.40      7.38 o 
   4   6   5       26.44       20.02      2.69 o 
   5   6   5       50.59       35.96      4.06 o 
   6   6   5      155.07      136.30      7.75 o 
   7   6   5       68.85       59.13      9.18 o 
   8   6   5       76.12       79.13      8.47 o 
  -8   7   5       27.71       28.32      6.94 o 
  -7   7   5       27.70       29.47      5.08 o 
  -6   7   5      258.00      251.69      8.85 o 
  -5   7   5      220.95      233.42      9.80 o 
  -4   7   5      429.80      448.28     13.38 o 
  -3   7   5        0.45        5.11      2.76 o 
  -2   7   5     1653.71     1753.23     51.38 o 
  -1   7   5      357.64      336.57      6.60 o 
   0   7   5       77.44       70.86      5.38 o 
   1   7   5       84.28       83.20      4.01 o 
   2   7   5      280.40      271.05     11.88 o 
   3   7   5      270.20      237.74      7.89 o 
   4   7   5      173.66      193.13      7.36 o 
   5   7   5     1417.71     1412.07     20.74 o 
   6   7   5      143.75      149.36     11.71 o 
   7   7   5       26.63       19.34      3.56 o 
   8   7   5      283.17      298.61     14.19 o 
  -8   8   5        5.10        8.16      3.51 o 
  -7   8   5      274.64      306.72     16.28 o 
  -6   8   5      125.88      134.83      9.91 o 
  -5   8   5      479.55      508.65     18.52 o 
  -4   8   5        0.33        6.64      6.19 o 
  -3   8   5       98.13      103.31      8.16 o 
  -2   8   5       17.15       23.72      8.32 o 
  -1   8   5       66.28       51.85      5.57 o 
   0   8   5       30.73       41.98      3.58 o 
   1   8   5      778.59      735.22     14.60 o 
   2   8   5      462.62      467.66     11.86 o 
   3   8   5     1146.94     1172.83     22.86 o 
   4   8   5       12.78       14.27      2.93 o 
   5   8   5      384.81      407.83     13.47 o 
   6   8   5      119.10      117.87      6.45 o 
   7   8   5        6.58        4.78      2.26 o 
  -7   9   5        0.82       10.58      5.75 o 
  -6   9   5       26.82       32.31      4.44 o 
  -5   9   5       30.08       23.92      2.93 o 
  -4   9   5       61.97       58.37      4.33 o 
  -3   9   5       58.83       49.45      5.43 o 
  -2   9   5       92.71       91.44      4.32 o 
  -1   9   5       21.15       17.98      2.45 o 
   0   9   5     1559.40     1609.93     25.86 o 
   1   9   5      533.45      558.89     12.20 o 
   2   9   5     4038.23     4096.93     88.39 o 
   3   9   5      296.68      308.24     12.62 o 
   4   9   5      153.63      156.38      6.25 o 
   5   9   5        8.26       10.29      2.92 o 
   6   9   5       71.07       82.60      8.36 o 
   7   9   5       19.42       16.98      4.55 o 
  -7  10   5       11.68       15.76      4.14 o 
  -6  10   5        1.40        2.07      2.51 o 
  -5  10   5      253.32      242.15     14.71 o 
  -4  10   5      784.22      842.70     25.01 o 
  -3  10   5      247.82      250.06     14.25 o 
  -2  10   5       69.28       74.60      4.81 o 
  -1  10   5      389.98      399.09     11.28 o 
   0  10   5       46.72       44.50      2.38 o 
   1  10   5       42.49       41.59      4.78 o 
   2  10   5       42.12       46.38      4.40 o 
   3  10   5       65.78       67.61      5.37 o 
   4  10   5      183.88      170.64      7.42 o 
   5  10   5        7.48       11.37      2.76 o 
   6  10   5        4.54        3.19      4.71 o 
  -6  11   5       75.64       88.62     11.06 o 
  -5  11   5       80.02       82.57      6.87 o 
  -4  11   5      303.30      314.10     10.96 o 
  -3  11   5        0.83       11.63      2.72 o 
  -2  11   5      105.37      113.35      5.81 o 
  -1  11   5       45.26       49.32      4.11 o 
   0  11   5       97.37      106.38      7.26 o 
   1  11   5      293.80      297.99     21.41 o 
   2  11   5      109.15      106.71      6.92 o 
   3  11   5      254.73      238.43     11.75 o 
   4  11   5       12.56       12.09      2.88 o 
   5  11   5        0.05        6.72      7.12 o 
  -5  12   5      135.05      134.81      9.94 o 
  -4  12   5        1.53        6.70      3.02 o 
  -3  12   5       11.47       12.81      2.52 o 
  -2  12   5       39.66       43.04      7.40 o 
  -1  12   5       42.41       44.60      4.34 o 
   0  12   5       16.91       14.89      2.27 o 
   1  12   5        7.89        7.57      2.12 o 
   2  12   5      528.57      610.11     34.01 o 
   3  12   5      202.53      219.83     19.41 o 
   4  12   5       37.30       43.73     20.09 o 
   5  12   5        5.98        2.83      4.47 o 
  -4  13   5       92.10       91.37      7.74 o 
  -3  13   5        0.03        4.96      2.13 o 
  -2  13   5       11.79       20.71      3.66 o 
  -1  13   5       17.96       13.18      3.70 o 
   0  13   5      146.26      130.97     12.59 o 
   1  13   5      485.70      500.92     38.49 o 
   2  13   5      272.72      268.27     29.79 o 
   3  13   5       25.43       20.33      6.49 o 
  -3  14   5        0.08        4.75      6.08 o 
  -2  14   5       16.69       12.89      4.76 o 
  -1  14   5        3.13        6.29      3.30 o 
   0  14   5      257.32      254.37     21.78 o 
   1  14   5      160.34      208.69     18.95 o 
   2  14   5        0.13        3.30      3.59 o 
  -9   0   6      130.89      127.77     29.25 o 
  -8   0   6      467.38      397.91     17.73 o 
  -7   0   6      156.06      134.45     10.46 o 
  -6   0   6      167.08      158.86      8.06 o 
  -5   0   6       75.48      107.28      7.48 o 
  -4   0   6      131.39      112.70      7.89 o 
  -3   0   6      195.99      165.93      9.59 o 
  -2   0   6       52.15       63.93      3.99 o 
  -1   0   6      107.62      120.23      4.69 o 
   0   0   6     1841.86     1727.89     29.17 o 
   1   0   6     1988.16     1823.36     76.79 o 
   2   0   6       22.08       18.97      3.38 o 
   3   0   6        2.78        7.44      2.79 o 
   4   0   6      285.90      268.24      9.83 o 
   5   0   6       43.87       31.78      4.12 o 
   6   0   6      683.19      675.35     28.77 o 
   7   0   6        4.66        6.64      3.94 o 
   8   0   6      237.93      235.88     20.40 o 
  -9   1   6      133.83      123.48      8.32 o 
  -8   1   6      150.03      132.60      5.66 o 
  -7   1   6        7.03        9.66      2.15 o 
  -6   1   6       59.00       62.40      5.09 o 
  -5   1   6      332.00      340.17      8.61 o 
  -4   1   6      170.44      186.98      7.13 o 
  -3   1   6      561.71      580.79     16.36 o 
  -2   1   6        0.48        7.01      1.98 o 
  -1   1   6     3791.31     3876.28     34.51 o 
   0   1   6       32.91       28.89      1.47 o 
   1   1   6      150.32      144.49      3.40 o 
   2   1   6      668.46      685.42      7.36 o 
   3   1   6     2338.94     2415.37     28.61 o 
   4   1   6      213.24      197.41      4.85 o 
   5   1   6        0.48        8.02      3.14 o 
   6   1   6      126.03      109.67      6.33 o 
   7   1   6      131.75      146.23     14.91 o 
   8   1   6        0.71        6.50      1.95 o 
  -9   2   6       17.04        9.26      2.41 o 
  -8   2   6       34.76       23.97      2.92 o 
  -7   2   6       29.31       26.78      4.80 o 
  -6   2   6       26.84       26.89      2.83 o 
  -5   2   6        0.00        7.96      2.14 o 
  -4   2   6        0.36        3.51      1.63 o 
  -3   2   6      128.34      136.27      7.32 o 
  -2   2   6     1507.79     1530.43     12.07 o 
  -1   2   6     1337.11     1354.81     22.02 o 
   0   2   6     4749.68     4971.44     59.34 o 
   1   2   6     1519.54     1453.11     28.42 o 
   2   2   6     3113.28     3140.34     37.27 o 
   3   2   6      759.13      784.02     10.39 o 
   4   2   6     1224.27     1308.93     24.82 o 
   5   2   6       67.25       51.04      7.15 o 
   6   2   6      167.69      170.47      4.61 o 
   7   2   6       11.04       15.90      2.98 o 
   8   2   6       74.22       82.51     11.60 o 
  -9   3   6       74.96       77.21      9.31 o 
  -8   3   6        2.31        6.21      1.65 o 
  -7   3   6      111.84      102.92      9.08 o 
  -6   3   6       42.73       44.88      3.36 o 
  -5   3   6      147.19      128.07      9.43 o 
  -4   3   6       23.52       20.17      1.81 o 
  -3   3   6      932.30      965.41     12.41 o 
  -2   3   6      211.62      189.77      6.81 o 
  -1   3   6     5089.46     5230.96     43.39 o 
   0   3   6     1315.40     1359.48     13.13 o 
   1   3   6     2662.23     2829.06     42.09 o 
   2   3   6       22.48       28.93      1.67 o 
   3   3   6      291.84      281.18      6.67 o 
   4   3   6      852.60      898.26     17.41 o 
   5   3   6      261.82      240.93      9.77 o 
   6   3   6      183.35      146.24     12.39 o 
   7   3   6       51.59       39.38      5.14 o 
   8   3   6       10.49       13.40      3.35 o 
  -9   4   6        3.16        7.60      1.86 o 
  -8   4   6       17.89       14.63      5.54 o 
  -7   4   6       73.65       60.50      4.29 o 
  -6   4   6       13.81       16.24      3.29 o 
  -5   4   6       31.32       33.57      3.81 o 
  -4   4   6      231.65      219.65      6.09 o 
  -3   4   6      818.11      896.15     11.60 o 
  -2   4   6     1235.31     1412.19     13.79 o 
  -1   4   6        6.32        9.97      1.12 o 
   0   4   6       10.82       10.54      1.87 o 
   1   4   6       95.99      111.58      4.41 o 
   2   4   6      223.58      250.60     15.20 o 
   3   4   6      268.85      272.85      9.32 o 
   4   4   6      245.17      257.95      7.71 o 
   5   4   6       28.48       19.63      3.62 o 
   6   4   6        1.47       10.89      2.86 o 
   7   4   6        0.97        7.42      3.35 o 
   8   4   6       10.92       11.90      2.84 o 
  -9   5   6       17.95       25.61     10.10 o 
  -8   5   6        0.00        5.18      3.58 o 
  -7   5   6        0.01        4.74      7.30 o 
  -6   5   6        0.07        3.75      1.26 o 
  -5   5   6       24.60       19.11      1.83 o 
  -4   5   6       80.58       85.13      4.71 o 
  -3   5   6      585.35      643.05     12.09 o 
  -2   5   6        8.45        6.74      1.77 o 
  -1   5   6      131.68      156.43      4.94 o 
   0   5   6        3.56        5.75      1.66 o 
   1   5   6      184.21      150.43      4.22 o 
   2   5   6      238.73      222.86      9.71 o 
   3   5   6      180.28      159.25      5.86 o 
   4   5   6        2.53        8.99      2.03 o 
   5   5   6      289.37      312.13      9.80 o 
   6   5   6       83.68       76.52      6.34 o 
   7   5   6       43.99       55.92      6.39 o 
   8   5   6       18.88       15.37      3.23 o 
  -9   6   6       90.25       90.60     11.35 o 
  -8   6   6       52.09       39.62      8.47 o 
  -7   6   6      245.89      226.74     13.35 o 
  -6   6   6      221.88      208.29      7.09 o 
  -5   6   6        0.08        6.67      1.43 o 
  -4   6   6        6.22        5.30      1.65 o 
  -3   6   6      490.97      509.04     18.32 o 
  -2   6   6      473.06      472.51     12.42 o 
  -1   6   6      876.21      889.34     20.54 o 
   0   6   6     1004.39      961.23     20.08 o 
   1   6   6       51.47       37.12      2.05 o 
   2   6   6      271.65      270.84      9.49 o 
   3   6   6       65.70       67.73      6.84 o 
   4   6   6      217.73      233.33      6.93 o 
   5   6   6       11.89       19.92      5.42 o 
   6   6   6      195.39      177.27     13.98 o 
   7   6   6       15.03       16.68      4.45 o 
   8   6   6       12.76       16.68      3.35 o 
  -8   7   6        4.62        9.25      3.86 o 
  -7   7   6       80.26       74.23     19.44 o 
  -6   7   6        4.79        9.33      2.46 o 
  -5   7   6        5.45        4.45      1.76 o 
  -4   7   6      147.38      142.84      6.84 o 
  -3   7   6      354.42      355.67      9.69 o 
  -2   7   6      516.07      508.95     13.91 o 
  -1   7   6      936.46      901.40     17.19 o 
   0   7   6       13.48       12.23      1.70 o 
   1   7   6       13.06        8.65      1.40 o 
   2   7   6        0.00        5.92      1.73 o 
   3   7   6      150.92      150.69     10.48 o 
   4   7   6      925.38      904.02     32.29 o 
   5   7   6       12.12       17.59      7.66 o 
   6   7   6       51.39       48.07      6.02 o 
   7   7   6        4.17       10.37      2.85 o 
  -8   8   6        7.61        3.55      2.81 o 
  -7   8   6       10.75        7.71      2.08 o 
  -6   8   6       58.73       64.37      6.64 o 
  -5   8   6       51.01       61.85      5.25 o 
  -4   8   6       13.63       19.85      3.26 o 
  -3   8   6      332.71      383.34     26.49 o 
  -2   8   6     1653.99     1799.53     33.85 o 
  -1   8   6     1113.52     1149.57     18.92 o 
   0   8   6     2453.53     2354.41     66.13 o 
   1   8   6      500.99      477.12     21.11 o 
   2   8   6      359.21      387.35     15.50 o 
   3   8   6      681.14      663.68     17.88 o 
   4   8   6        0.35        8.39      2.09 o 
   5   8   6       28.81       23.13      3.93 o 
   6   8   6       31.06       28.82      5.04 o 
   7   8   6        6.42       11.16      3.06 o 
  -7   9   6        1.61        9.56      3.45 o 
  -6   9   6       16.31       19.02      3.39 o 
  -5   9   6      295.02      298.85     17.11 o 
  -4   9   6        4.10        7.03      2.41 o 
  -3   9   6       96.27      101.68      5.55 o 
  -2   9   6      147.88      139.52     11.52 o 
  -1   9   6       24.56       25.77      2.88 o 
   0   9   6       50.59       60.85      8.96 o 
   1   9   6      124.77      123.43      7.02 o 
   2   9   6      469.64      483.46     14.22 o 
   3   9   6       10.47       15.24      2.91 o 
   4   9   6      180.40      163.99      6.82 o 
   5   9   6        1.50        7.59      2.21 o 
   6   9   6        7.00        5.90      2.13 o 
  -7  10   6        0.52        7.32      4.09 o 
  -6  10   6        3.10        9.27      3.28 o 
  -5  10   6      485.71      520.13     21.28 o 
  -4  10   6      165.47      164.20      7.15 o 
  -3  10   6       20.69       26.29      3.60 o 
  -2  10   6       40.03       48.33      4.85 o 
  -1  10   6       25.95       30.44      3.01 o 
   0  10   6      553.81      583.34     11.48 o 
   1  10   6      105.85      109.52      5.11 o 
   2  10   6       45.49       42.92      5.00 o 
   3  10   6       32.53       31.77      3.36 o 
   4  10   6       68.97       65.75      5.42 o 
   5  10   6        4.80        8.49      5.62 o 
   6  10   6       25.09       13.01     10.83 o 
  -6  11   6       68.56       64.35      9.76 o 
  -5  11   6      143.63      129.63      9.83 o 
  -4  11   6       15.45       12.52      2.28 o 
  -3  11   6      227.06      220.65     15.40 o 
  -2  11   6      341.99      358.34     19.68 o 
  -1  11   6      202.21      205.07      7.66 o 
   0  11   6       99.02      103.24      5.58 o 
   1  11   6      712.74      830.70     36.60 o 
   2  11   6      104.67       80.47      4.88 o 
   3  11   6       76.63       67.77      4.77 o 
   4  11   6       31.12       35.86     13.27 o 
   5  11   6      123.49      122.62     25.29 o 
  -5  12   6       78.96       83.59      8.87 o 
  -4  12   6       21.71       16.72      3.35 o 
  -3  12   6       12.23       13.66      3.49 o 
  -2  12   6        5.44        9.27      2.48 o 
  -1  12   6        0.34        6.14      1.89 o 
   0  12   6        6.00        8.84      3.23 o 
   1  12   6        1.82       11.47      4.38 o 
   2  12   6       97.76       74.15      9.33 o 
   3  12   6       43.85       50.29      7.68 o 
   4  12   6       16.24       10.76      4.12 o 
  -4  13   6       23.02       18.73      4.99 o 
  -3  13   6      121.57      133.84      8.79 o 
  -2  13   6        1.63        3.95      3.67 o 
  -1  13   6       68.02       75.31     12.06 o 
   0  13   6       85.61       88.83      6.80 o 
   1  13   6      151.18      120.69     15.09 o 
   2  13   6       27.15       13.51      5.04 o 
   3  13   6       12.36       13.61      5.27 o 
  -2  14   6        5.89        8.02      5.24 o 
  -1  14   6        1.59       10.09      4.91 o 
   0  14   6      212.15      223.19     19.31 o 
   1  14   6      351.50      424.20     33.06 o 
  -9   1   7        1.50        3.68      1.69 o 
  -8   1   7        0.70        9.53      4.20 o 
  -7   1   7      193.58      166.32      4.81 o 
  -6   1   7       88.66       75.72      6.11 o 
  -5   1   7      166.20      170.53      6.85 o 
  -4   1   7      450.30      483.46     11.15 o 
  -3   1   7      103.92       91.12      5.13 o 
  -2   1   7      447.98      427.64      8.15 o 
  -1   1   7      399.84      470.02      7.97 o 
   0   1   7      317.46      335.02      4.01 o 
   1   1   7      308.77      338.67      7.24 o 
   2   1   7      394.17      378.73      4.98 o 
   3   1   7       13.38       17.48      5.43 o 
   4   1   7       25.05       20.62      2.48 o 
   5   1   7        4.37       14.17      2.41 o 
   6   1   7        7.47        5.65      2.87 o 
   7   1   7      372.47      387.44     29.15 o 
   8   1   7        1.64        8.23      2.21 o 
  -9   2   7       26.16       16.00      3.35 o 
  -8   2   7        1.33        6.62      2.18 o 
  -7   2   7       51.18       43.91      6.48 o 
  -6   2   7       70.05       67.56      3.54 o 
  -5   2   7      131.93      149.78      4.95 o 
  -4   2   7       79.15       72.24      4.95 o 
  -3   2   7      139.17      152.53      4.29 o 
  -2   2   7       29.40       19.98      1.56 o 
  -1   2   7     3921.52     4237.44     32.84 o 
   0   2   7      732.88      730.54      9.67 o 
   1   2   7      139.43      146.65      5.26 o 
   2   2   7      131.60      153.84      4.68 o 
   3   2   7        6.20        9.40      1.33 o 
   4   2   7       13.20       14.60      2.08 o 
   5   2   7       12.14       12.80      1.83 o 
   6   2   7      141.76      144.52      6.51 o 
   7   2   7      190.94      202.00     12.22 o 
   8   2   7        1.76       10.74      2.64 o 
  -9   3   7       79.73       90.76      8.03 o 
  -8   3   7      136.07      139.19     14.99 o 
  -7   3   7       41.91       34.96      4.90 o 
  -6   3   7       71.72       70.90      3.37 o 
  -5   3   7        4.37        9.42      2.33 o 
  -4   3   7       28.04       26.28      3.51 o 
  -3   3   7     1181.29     1174.99     25.00 o 
  -2   3   7     1819.86     1950.44     20.58 o 
  -1   3   7      300.23      306.20      8.51 o 
   0   3   7      831.63      931.80      9.19 o 
   1   3   7      257.26      249.47      5.50 o 
   2   3   7      168.52      147.77      5.96 o 
   3   3   7        0.06        7.20      2.79 o 
   4   3   7      407.36      391.10      7.91 o 
   5   3   7      332.27      287.89      6.40 o 
   6   3   7       26.40       12.13      3.38 o 
   7   3   7        0.01        6.95      2.10 o 
   8   3   7        0.01        5.46      2.02 o 
  -9   4   7       23.50       27.47      4.94 o 
  -8   4   7       82.55       89.59      8.71 o 
  -7   4   7        4.91        6.04      5.03 o 
  -6   4   7      159.08      161.48      6.43 o 
  -5   4   7       12.16       12.43      2.16 o 
  -4   4   7      126.14      121.08      3.42 o 
  -3   4   7        9.45       11.08      1.42 o 
  -2   4   7        5.20        6.14      1.64 o 
  -1   4   7       26.10       31.21      2.97 o 
   0   4   7       26.57       26.85      1.49 o 
   1   4   7       15.06       24.03      2.18 o 
   2   4   7        0.33        4.61      1.35 o 
   3   4   7      116.72      124.52      6.31 o 
   4   4   7       19.63       21.89      4.42 o 
   5   4   7      214.20      201.01     16.07 o 
   6   4   7        0.00        6.69      2.48 o 
   7   4   7       82.47       84.05     10.44 o 
   8   4   7        8.70       11.35      3.26 o 
  -9   5   7       42.29       47.99     10.33 o 
  -8   5   7        0.11        9.83      2.52 o 
  -7   5   7        6.54        4.64      1.62 o 
  -6   5   7       61.21       68.08      6.19 o 
  -5   5   7       48.26       50.77      3.43 o 
  -4   5   7      332.50      297.82      5.99 o 
  -3   5   7      545.83      582.34     11.60 o 
  -2   5   7      131.24      136.42      6.35 o 
  -1   5   7      236.96      252.11      3.84 o 
   0   5   7       36.55       32.88      2.60 o 
   1   5   7      604.84      569.31     12.93 o 
   2   5   7       45.93       46.68      2.73 o 
   3   5   7       27.92       27.08      4.26 o 
   4   5   7      471.36      473.32     11.31 o 
   5   5   7       19.44       15.30      3.07 o 
   6   5   7       15.32       13.43      5.45 o 
   7   5   7        4.98       11.26      2.94 o 
   8   5   7       16.41       19.74     11.62 o 
  -8   6   7      104.41      108.92      8.20 o 
  -7   6   7       18.78       20.75      3.79 o 
  -6   6   7      166.79      158.05      6.66 o 
  -5   6   7       78.79       84.39      3.82 o 
  -4   6   7       67.12       65.77      4.42 o 
  -3   6   7       36.82       31.85      2.68 o 
  -2   6   7       21.38       18.85      1.38 o 
  -1   6   7      772.65      770.34     14.30 o 
   0   6   7      164.27      153.33      6.38 o 
   1   6   7       61.16       51.31      4.84 o 
   2   6   7        7.10       14.86      3.12 o 
   3   6   7        3.20        4.11      2.08 o 
   4   6   7      102.54      100.37     10.09 o 
   5   6   7      615.23      652.56     32.92 o 
   6   6   7      100.62      121.22      6.20 o 
   7   6   7       16.14        9.96      2.66 o 
  -8   7   7       63.39       48.11      5.98 o 
  -7   7   7       32.02       45.71      8.54 o 
  -6   7   7       15.90       19.83      7.49 o 
  -5   7   7      224.39      240.76      6.79 o 
  -4   7   7       78.29       93.16      7.24 o 
  -3   7   7      599.17      603.02     21.72 o 
  -2   7   7      281.56      264.27      9.66 o 
  -1   7   7      332.34      372.26      8.07 o 
   0   7   7        7.15        7.03      1.04 o 
   1   7   7       21.68       16.11      1.62 o 
   2   7   7      267.36      250.89      8.14 o 
   3   7   7      581.17      566.25     14.40 o 
   4   7   7      249.28      241.63     13.68 o 
   5   7   7       32.73       31.86      6.36 o 
   6   7   7        2.35       11.09      2.83 o 
   7   7   7        1.11        5.41      2.18 o 
  -8   8   7       12.34       18.26      5.11 o 
  -7   8   7       71.43       72.96      8.27 o 
  -6   8   7       12.39       23.39      7.69 o 
  -5   8   7      379.86      374.17     11.74 o 
  -4   8   7       30.13       34.11      3.81 o 
  -3   8   7      244.49      230.33      8.43 o 
  -2   8   7      673.45      680.10     14.70 o 
  -1   8   7       93.94       91.09      4.99 o 
   0   8   7        1.49        2.78      0.90 o 
   1   8   7     1264.54     1244.65     27.47 o 
   2   8   7       41.14       60.33     10.27 o 
   3   8   7      265.20      271.61      8.12 o 
   4   8   7       12.26       14.10      2.90 o 
   5   8   7      139.58      144.51      8.83 o 
   6   8   7       11.77        9.83      2.84 o 
   7   8   7       26.72       15.27      3.46 o 
  -7   9   7        3.51        9.43      3.95 o 
  -6   9   7      314.32      356.01     14.66 o 
  -5   9   7      678.50      680.97     27.56 o 
  -4   9   7      169.04      186.72     10.40 o 
  -3   9   7      379.62      357.39     10.82 o 
  -2   9   7     1205.41     1224.39     30.02 o 
  -1   9   7       73.12       75.19      6.14 o 
   0   9   7     1659.25     1696.79     34.54 o 
   1   9   7      541.48      517.28     21.18 o 
   2   9   7        3.40       10.24      2.20 o 
   3   9   7       24.57       22.50      3.54 o 
   4   9   7        1.05        8.51      4.18 o 
   5   9   7       89.87       87.23      8.32 o 
   6   9   7       25.05       13.52      2.98 o 
  -7  10   7       19.72       20.28      4.86 o 
  -6  10   7       90.09       87.70      6.78 o 
  -5  10   7       53.00       60.06      4.83 o 
  -4  10   7       54.58       45.83      5.90 o 
  -3  10   7        0.28        9.38      4.13 o 
  -2  10   7      115.43      127.57      8.62 o 
  -1  10   7       19.29       16.34      2.83 o 
   0  10   7       16.38       20.62      4.28 o 
   1  10   7      887.05      901.41     23.37 o 
   2  10   7       26.77       29.22      3.30 o 
   3  10   7      287.11      298.02     14.36 o 
   4  10   7       19.20       21.82      3.53 o 
   5  10   7       17.13       13.83      3.37 o 
  -6  11   7       96.16      102.41     18.14 o 
  -5  11   7      156.98      160.29     10.89 o 
  -4  11   7        0.23        8.12      1.98 o 
  -3  11   7        0.00        3.23      1.65 o 
  -2  11   7       99.59      120.05      5.87 o 
  -1  11   7       53.34       56.34      4.85 o 
   0  11   7       29.89       25.97      2.85 o 
   1  11   7      219.76      225.70     17.45 o 
   2  11   7        6.94        6.26      4.05 o 
   3  11   7        0.45        3.68      1.56 o 
   4  11   7       16.81       11.10      2.26 o 
   5  11   7       41.94       46.21      6.95 o 
  -5  12   7      108.54       99.80      7.90 o 
  -4  12   7      150.14      164.01     11.18 o 
  -3  12   7      104.43       93.18      8.77 o 
  -2  12   7       31.05       16.97      3.53 o 
  -1  12   7      217.45      200.18     14.50 o 
   0  12   7      294.94      327.85     16.63 o 
   1  12   7      245.25      238.73     12.78 o 
   2  12   7      978.80      895.46     23.50 o 
   3  12   7        4.58        9.33      4.09 o 
   4  12   7        1.78       11.21      4.71 o 
  -4  13   7        7.28        3.19      2.49 o 
  -3  13   7        5.62        6.53      1.93 o 
  -2  13   7       13.67       13.69      2.71 o 
  -1  13   7       45.39       51.64      7.18 o 
   0  13   7       15.44       14.62      3.74 o 
   1  13   7       46.61       37.01     10.91 o 
   2  13   7        0.01        7.68      4.78 o 
   3  13   7       50.10       44.26      7.48 o 
  -1  14   7       91.61       92.18     10.58 o 
   0  14   7       21.90       10.71      4.28 o 
  -9   0   8        4.55        3.80      2.14 o 
  -8   0   8        6.45        3.82      2.01 o 
  -7   0   8      740.20      657.75     22.31 o 
  -6   0   8      350.79      305.15     31.75 o 
  -5   0   8        7.51       11.50     11.17 o 
  -4   0   8      827.15      905.01     32.46 o 
  -3   0   8      496.01      546.92     13.10 o 
  -2   0   8     1237.69     1140.53     25.54 o 
  -1   0   8     1206.61     1145.12     39.80 o 
   0   0   8     1870.67     1893.91     74.99 o 
   1   0   8      653.08      622.79     23.37 o 
   2   0   8      138.62      152.39      8.02 o 
   3   0   8       17.24       13.56      3.30 o 
   4   0   8      156.99      142.25      6.03 o 
   5   0   8      420.50      395.63     14.50 o 
   6   0   8     1388.95     1291.34     40.20 o 
   7   0   8      246.03      282.67     12.32 o 
   8   0   8       18.48       18.56      6.62 o 
  -9   1   8       22.00       19.08      4.80 o 
  -8   1   8       14.10       14.27      3.28 o 
  -7   1   8        0.41        2.41      2.75 o 
  -6   1   8        0.23        4.64      1.52 o 
  -5   1   8       38.98       35.98      3.85 o 
  -4   1   8      119.69      152.30      8.38 o 
  -3   1   8        2.76        8.95      2.10 o 
  -2   1   8      100.07      111.40      5.70 o 
  -1   1   8        1.95        9.12      1.38 o 
   0   1   8     2556.69     2731.06     37.94 o 
   1   1   8       75.37       77.18      4.52 o 
   2   1   8      617.98      534.41      7.76 o 
   3   1   8      152.45      128.38      6.47 o 
   4   1   8       15.11       18.71      3.32 o 
   5   1   8      192.76      181.46      6.90 o 
   6   1   8        5.50        8.31      1.76 o 
   7   1   8       25.85       18.36      3.75 o 
   8   1   8      113.57       93.50     12.29 o 
  -9   2   8       52.06       57.63      7.49 o 
  -8   2   8        1.01        4.39      1.35 o 
  -7   2   8      372.67      405.55     17.09 o 
  -6   2   8      108.07      119.53      7.34 o 
  -5   2   8        8.54        9.44      2.04 o 
  -4   2   8      394.00      383.99      9.46 o 
  -3   2   8      181.25      201.79     22.20 o 
  -2   2   8     1189.36     1220.00     28.92 o 
  -1   2   8      456.54      481.12      9.62 o 
   0   2   8      158.39      141.52      5.90 o 
   1   2   8       25.93       15.93      2.09 o 
   2   2   8       17.49       21.03      2.38 o 
   3   2   8       28.65       25.63      4.31 o 
   4   2   8        2.32        4.73      1.21 o 
   5   2   8       73.17       70.16      3.49 o 
   6   2   8      100.48       89.79      7.14 o 
   7   2   8        4.09       14.04      4.73 o 
   8   2   8        5.24        8.11      2.30 o 
  -9   3   8       16.58        9.78      3.73 o 
  -8   3   8      121.87      106.32      4.80 o 
  -7   3   8        0.29       10.11      3.59 o 
  -6   3   8      491.98      494.07     11.96 o 
  -5   3   8       96.07      102.90      5.32 o 
  -4   3   8      996.64      970.27     34.52 o 
  -3   3   8      702.27      733.96     13.90 o 
  -2   3   8        9.56       10.89      1.29 o 
  -1   3   8        1.43        4.28      1.11 o 
   0   3   8      771.83      835.80     13.20 o 
   1   3   8       24.65       16.52      3.40 o 
   2   3   8      644.98      592.19     11.38 o 
   3   3   8        3.83        6.40      2.83 o 
   4   3   8        0.11        4.96      2.56 o 
   5   3   8       45.03       37.56      2.59 o 
   6   3   8       48.07       56.02      8.25 o 
   7   3   8       13.40       12.10      5.38 o 
   8   3   8       25.40       27.83      4.82 o 
  -9   4   8        0.44        7.02      3.00 o 
  -8   4   8       17.08       13.69      2.42 o 
  -7   4   8       79.66       66.90      4.87 o 
  -6   4   8        0.33        5.36      1.42 o 
  -5   4   8        0.36        5.02      1.40 o 
  -4   4   8      190.98      176.05      4.46 o 
  -3   4   8       94.79       85.04      6.18 o 
  -2   4   8      181.24      170.08      6.58 o 
  -1   4   8      314.52      313.82      8.79 o 
   0   4   8       43.10       53.68      2.50 o 
   1   4   8       16.84       14.40      1.37 o 
   2   4   8      261.65      252.14      8.71 o 
   3   4   8      305.56      279.86      6.70 o 
   4   4   8      110.10      120.47      4.08 o 
   5   4   8        6.45        7.62      2.34 o 
   6   4   8      199.81      210.84      9.01 o 
   7   4   8       46.64       49.59     11.51 o 
   8   4   8       32.07       25.08      4.56 o 
  -9   5   8        4.60        2.51      1.87 o 
  -8   5   8       93.08      103.27      6.53 o 
  -7   5   8       10.20       11.77      2.42 o 
  -6   5   8       30.84       48.81      3.85 o 
  -5   5   8       11.85       14.86      2.58 o 
  -4   5   8       24.66       15.80      1.78 o 
  -3   5   8      220.36      228.40      6.80 o 
  -2   5   8        0.01        4.19      2.08 o 
  -1   5   8      384.60      422.31      8.43 o 
   0   5   8      390.71      421.56     12.63 o 
   1   5   8      217.07      222.70      5.19 o 
   2   5   8      497.05      511.46      9.67 o 
   3   5   8      163.89      160.82      6.43 o 
   4   5   8       15.44       19.38      3.95 o 
   5   5   8       11.00       14.46      3.16 o 
   6   5   8        2.33       11.75      3.95 o 
   7   5   8       33.71       44.26      8.71 o 
  -8   6   8       62.98       62.11      6.98 o 
  -7   6   8       47.53       57.83      6.01 o 
  -6   6   8        6.97        8.44      2.34 o 
  -5   6   8     1183.59     1217.09     25.66 o 
  -4   6   8        5.31        6.60      3.79 o 
  -3   6   8      134.15      134.10      6.99 o 
  -2   6   8      131.89      130.25      4.12 o 
  -1   6   8       14.68       23.86      9.17 o 
   0   6   8      167.64      155.39      7.13 o 
   1   6   8      223.13      202.74      4.44 o 
   2   6   8      285.51      269.33     10.59 o 
   3   6   8       90.72       80.70      7.35 o 
   4   6   8      322.89      297.53     13.75 o 
   5   6   8       18.42       26.73      6.28 o 
   6   6   8        2.10        8.66      2.77 o 
   7   6   8       60.95       65.88      7.81 o 
  -8   7   8        7.80        6.67      2.17 o 
  -7   7   8       72.36       61.35      8.02 o 
  -6   7   8       16.35        9.30      3.17 o 
  -5   7   8     1416.88     1526.88     38.86 o 
  -4   7   8      201.68      213.89     10.10 o 
  -3   7   8     1340.46     1387.92     31.84 o 
  -2   7   8        1.19        4.29      2.08 o 
  -1   7   8      118.05      111.25      7.88 o 
   0   7   8      190.81      175.09      4.67 o 
   1   7   8        6.54        6.22      1.40 o 
   2   7   8      182.51      187.08      9.97 o 
   3   7   8        7.50        6.75      1.86 o 
   4   7   8      121.01      125.11      8.73 o 
   5   7   8       77.88       85.13      5.29 o 
   6   7   8      126.12      148.50      8.34 o 
   7   7   8       14.48       14.59      3.10 o 
  -7   8   8      218.69      200.97     16.51 o 
  -6   8   8       40.41       54.74      8.35 o 
  -5   8   8       82.90       81.77      6.63 o 
  -4   8   8      592.11      626.22     31.83 o 
  -3   8   8        0.20        5.15      1.83 o 
  -2   8   8     3088.54     3252.98     58.52 o 
  -1   8   8      403.03      377.23      7.44 o 
   0   8   8       66.32       62.11      2.86 o 
   1   8   8      791.62      775.20     19.02 o 
   2   8   8     1160.25     1257.90     32.52 o 
   3   8   8       98.57       91.00      6.99 o 
   4   8   8      127.62      140.67      6.38 o 
   5   8   8      197.70      204.00      9.57 o 
   6   8   8       51.65       49.78      4.79 o 
  -7   9   8        0.52        7.22      2.39 o 
  -6   9   8      133.45      122.07      7.20 o 
  -5   9   8      246.39      277.82     14.36 o 
  -4   9   8      154.02      155.79      8.60 o 
  -3   9   8        8.14        5.04      4.29 o 
  -2   9   8        9.43       12.87      3.77 o 
  -1   9   8       19.29       15.85      2.62 o 
   0   9   8       38.05       37.55      5.69 o 
   1   9   8      190.53      189.96     16.56 o 
   2   9   8        9.51        5.54      2.12 o 
   3   9   8       56.98       57.09     10.61 o 
   4   9   8       20.04       19.52      6.04 o 
   5   9   8       98.62       74.55     10.89 o 
   6   9   8        9.88        8.43      3.16 o 
  -6  10   8        2.89        9.32      2.36 o 
  -5  10   8       25.81       22.04      5.92 o 
  -4  10   8      181.72      204.11      8.20 o 
  -3  10   8        2.27        4.93      1.89 o 
  -2  10   8       38.86       40.39      6.48 o 
  -1  10   8       13.14       13.05      2.52 o 
   0  10   8       26.55       31.44      4.53 o 
   1  10   8        2.24       12.93      3.60 o 
   2  10   8       14.46       13.63      2.45 o 
   3  10   8        7.80        7.13      2.43 o 
   4  10   8      179.23      151.23      8.11 o 
   5  10   8       15.45        6.82      3.96 o 
  -6  11   8       11.66       18.52      6.99 o 
  -5  11   8        3.46        6.98      3.24 o 
  -4  11   8        0.17        8.66      3.06 o 
  -3  11   8       62.45       67.94      5.99 o 
  -2  11   8      577.50      586.11     18.46 o 
  -1  11   8       64.65       75.19      5.03 o 
   0  11   8      196.18      206.54     10.74 o 
   1  11   8       90.50       85.40      5.78 o 
   2  11   8      277.18      321.09     20.45 o 
   3  11   8       34.29       36.12      5.05 o 
   4  11   8       80.36       86.25      8.40 o 
  -5  12   8       24.64       21.80      5.15 o 
  -4  12   8       16.44       12.71      3.21 o 
  -3  12   8        5.33        7.95      5.34 o 
  -2  12   8        8.02        7.92      6.20 o 
  -1  12   8        1.30        7.17      3.31 o 
   0  12   8       29.42       33.16     10.15 o 
   1  12   8      247.15      258.28     15.21 o 
   2  12   8        2.26        7.51      2.70 o 
   3  12   8        4.91       16.12      5.54 o 
  -3  13   8        9.84       11.51      4.47 o 
  -2  13   8       30.34       31.12      5.37 o 
  -1  13   8       72.29       73.80     10.41 o 
   0  13   8        0.05        7.05      6.20 o 
   1  13   8       10.81        5.57      3.46 o 
   2  13   8        0.17        9.66      5.90 o 
  -9   1   9       36.96       29.06      4.34 o 
  -8   1   9       39.46       31.56      4.09 o 
  -7   1   9      153.47      163.59     21.19 o 
  -6   1   9       63.82       87.84     18.23 o 
  -5   1   9        0.35       22.10     13.31 o 
  -4   1   9       24.11       22.26      4.80 o 
  -3   1   9       30.47       27.81      4.75 o 
  -2   1   9        1.54        7.28      2.64 o 
  -1   1   9      436.70      409.63      9.59 o 
   0   1   9      173.37      199.57      5.13 o 
   1   1   9        0.30        4.68      2.11 o 
   2   1   9      302.98      273.55      6.52 o 
   3   1   9       21.94       20.40      6.00 o 
   4   1   9      141.68      143.69      5.09 o 
   5   1   9      332.90      328.92      6.39 o 
   6   1   9       36.44       22.55      2.66 o 
   7   1   9      212.51      180.10      9.31 o 
   8   1   9       13.32        6.46      3.04 o 
  -9   2   9       31.43       22.82      3.65 o 
  -8   2   9        9.10        8.79      1.95 o 
  -7   2   9        2.43        8.99      2.13 o 
  -6   2   9        0.12        4.30      1.65 o 
  -5   2   9       14.87       10.53      2.78 o 
  -4   2   9        1.39        7.59      2.89 o 
  -3   2   9      297.77      295.09      8.21 o 
  -2   2   9       49.64       31.36      3.38 o 
  -1   2   9      902.75     1024.05     15.11 o 
   0   2   9      167.13      187.55      4.15 o 
   1   2   9      131.67      109.65      6.55 o 
   2   2   9        0.24        4.88      1.89 o 
   3   2   9      257.31      252.55     10.32 o 
   4   2   9      437.90      455.58      9.17 o 
   5   2   9      198.20      197.34      7.95 o 
   6   2   9      122.68      115.77      9.04 o 
   7   2   9      351.67      347.28     15.98 o 
   8   2   9       52.14       68.04      6.61 o 
  -9   3   9        2.97        6.39      2.20 o 
  -8   3   9       31.48       33.99      4.26 o 
  -7   3   9      208.88      192.38      6.74 o 
  -6   3   9      183.71      165.56      6.04 o 
  -5   3   9      293.53      293.58     14.74 o 
  -4   3   9      154.84      146.33      4.46 o 
  -3   3   9      101.61      106.04      4.57 o 
  -2   3   9       62.32       52.46      4.31 o 
  -1   3   9       52.77       50.98      4.79 o 
   0   3   9       52.20       48.69      2.90 o 
   1   3   9      327.13      339.54      8.28 o 
   2   3   9       16.80       14.86      2.32 o 
   3   3   9        3.69        7.16      1.32 o 
   4   3   9      242.93      232.40      6.33 o 
   5   3   9        5.37       13.00      2.92 o 
   6   3   9       47.57       43.65      4.69 o 
   7   3   9        5.53       11.62      2.93 o 
  -9   4   9      107.77      116.43      7.26 o 
  -8   4   9      138.40      122.65      7.32 o 
  -7   4   9        2.26        7.39      2.81 o 
  -6   4   9        5.45        9.99      2.04 o 
  -5   4   9       36.85       36.02      2.94 o 
  -4   4   9      495.16      475.23     15.54 o 
  -3   4   9      718.76      761.87     15.12 o 
  -2   4   9      438.32      398.77      9.98 o 
  -1   4   9       87.14       70.41      4.14 o 
   0   4   9      126.96      132.13      6.11 o 
   1   4   9     1468.13     1419.86     45.73 o 
   2   4   9      170.45      181.57      6.99 o 
   3   4   9      456.67      460.30     10.81 o 
   4   4   9      134.35      151.13      8.15 o 
   5   4   9      113.05      120.71     18.45 o 
   6   4   9      125.45      116.12     13.24 o 
   7   4   9       70.50       74.06      6.26 o 
  -8   5   9        0.13       11.39      4.07 o 
  -7   5   9       15.11       15.21      2.92 o 
  -6   5   9        7.62       10.96      2.82 o 
  -5   5   9      487.50      487.42     11.59 o 
  -4   5   9        0.04        3.16      2.56 o 
  -3   5   9       15.40       12.36      2.02 o 
  -2   5   9       38.12       38.64      4.34 o 
  -1   5   9      126.36      109.43      3.87 o 
   0   5   9      351.24      321.18      6.64 o 
   1   5   9        5.74        9.17      2.39 o 
   2   5   9     1798.47     1805.88     41.11 o 
   3   5   9       35.54       33.66      3.08 o 
   4   5   9        3.09       16.37      4.48 o 
   5   5   9        2.33        6.48      2.28 o 
   6   5   9        0.72        4.50      2.77 o 
   7   5   9       14.67       13.37      3.39 o 
  -8   6   9       14.80       17.81      3.66 o 
  -7   6   9       43.68       55.99      8.87 o 
  -6   6   9       64.58       65.72      5.77 o 
  -5   6   9      319.48      309.29      7.88 o 
  -4   6   9      238.75      230.67      6.48 o 
  -3   6   9       23.16       23.00      3.11 o 
  -2   6   9      127.29      114.33      6.01 o 
  -1   6   9      184.70      178.79      6.16 o 
   0   6   9      218.14      193.21     13.03 o 
   1   6   9        8.36        7.50      1.14 o 
   2   6   9      108.67       93.38      4.34 o 
   3   6   9       17.37       11.03      2.34 o 
   4   6   9      115.98      105.57      7.71 o 
   5   6   9        0.35        6.85      3.25 o 
   6   6   9       12.16        9.36      2.76 o 
   7   6   9       18.86       22.46      4.95 o 
  -8   7   9       52.93       51.85      5.08 o 
  -7   7   9      224.28      220.96     11.10 o 
  -6   7   9        9.75       16.77      4.60 o 
  -5   7   9      209.04      243.00     19.69 o 
  -4   7   9      827.56      892.27     20.77 o 
  -3   7   9      336.44      372.90      9.78 o 
  -2   7   9       77.83       82.81      4.73 o 
  -1   7   9      147.57      147.34      8.22 o 
   0   7   9        6.54        7.16      1.26 o 
   1   7   9       22.81       32.82      2.61 o 
   2   7   9      251.34      246.58      9.26 o 
   3   7   9       78.29       74.86      5.41 o 
   4   7   9        2.80        5.71      2.08 o 
   5   7   9        0.75        2.11      1.70 o 
   6   7   9        0.21        8.18      2.31 o 
  -7   8   9       72.35       67.39     11.95 o 
  -6   8   9       20.58       26.49      3.93 o 
  -5   8   9      240.76      262.25     10.54 o 
  -4   8   9      154.04      145.79      9.79 o 
  -3   8   9       12.11       16.45      3.36 o 
  -2   8   9       99.85       90.88      7.58 o 
  -1   8   9      223.75      229.81      6.42 o 
   0   8   9       43.79       39.22      3.13 o 
   1   8   9      932.65      971.29     24.27 o 
   2   8   9      608.83      597.99     12.76 o 
   3   8   9       29.25       32.60      4.00 o 
   4   8   9        0.89       11.97      2.64 o 
   5   8   9       63.38       51.64     10.69 o 
   6   8   9       14.86       15.49      5.66 o 
  -7   9   9      228.55      206.40     10.69 o 
  -6   9   9      449.24      489.21     21.67 o 
  -5   9   9      572.50      595.92     18.95 o 
  -4   9   9      604.26      617.67     21.24 o 
  -3   9   9       44.98       51.90      4.57 o 
  -2   9   9      825.20      845.37     22.58 o 
  -1   9   9        2.95        7.44      3.63 o 
   0   9   9       10.76        9.62      2.74 o 
   1   9   9      344.53      335.86     11.23 o 
   2   9   9       64.76       53.74      7.22 o 
   3   9   9        1.61        7.27      2.33 o 
   4   9   9       21.99       18.69      3.65 o 
   5   9   9       38.82       27.68      4.89 o 
  -6  10   9       93.95       96.34      6.30 o 
  -5  10   9       38.73       39.55      4.84 o 
  -4  10   9        0.65        5.29      2.10 o 
  -3  10   9        3.18        6.88      2.15 o 
  -2  10   9        4.49        9.24      2.85 o 
  -1  10   9      277.81      298.01     19.64 o 
   0  10   9       13.20       11.77      2.52 o 
   1  10   9       56.90       66.98      6.47 o 
   2  10   9      144.24      146.35     17.97 o 
   3  10   9       61.36       68.25      5.83 o 
   4  10   9       27.25       19.31      3.79 o 
   5  10   9        5.96        9.24      2.69 o 
  -5  11   9        6.90       10.94      2.71 o 
  -4  11   9        2.14        9.35      2.31 o 
  -3  11   9        0.29        7.20      1.90 o 
  -2  11   9       37.38       37.47      4.93 o 
  -1  11   9       16.11        7.51      1.92 o 
   0  11   9        6.44       11.09      3.03 o 
   1  11   9       61.78       63.87      5.94 o 
   2  11   9       28.89       15.83      8.14 o 
   3  11   9        7.18        7.85      5.57 o 
   4  11   9      105.94      100.46      6.40 o 
  -4  12   9        2.67        9.85      3.94 o 
  -3  12   9      172.45      150.20     19.08 o 
  -2  12   9       14.78       13.56      6.34 o 
  -1  12   9       47.13       68.12      6.58 o 
   0  12   9       30.77       29.19      8.29 o 
   1  12   9       10.78       13.71      4.16 o 
   2  12   9       14.76       12.61      3.77 o 
   3  12   9        7.04       12.89      6.10 o 
  -2  13   9      198.32      190.80     12.06 o 
  -1  13   9        1.27        9.77      3.13 o 
   0  13   9       31.31       29.41      6.12 o 
   1  13   9        7.08        0.36      3.63 o 
  -9   0  10       34.06       24.13      5.10 o 
  -8   0  10       24.48       23.81      5.90 o 
  -7   0  10       43.88       28.19      5.73 o 
  -6   0  10        4.53        8.13      2.88 o 
  -5   0  10        0.14        5.81      2.15 o 
  -4   0  10     5667.55     5643.36    530.58 o 
  -3   0  10       12.23        9.61      2.45 o 
  -2   0  10       45.99       30.08      3.51 o 
  -1   0  10      320.20      338.92     11.67 o 
   0   0  10       98.80       82.29     14.32 o 
   1   0  10      222.68      186.46     14.20 o 
   2   0  10      332.14      302.89     16.25 o 
   3   0  10        1.64        6.16      3.64 o 
   4   0  10     1223.38     1261.74     37.66 o 
   5   0  10      567.22      581.11     19.84 o 
   6   0  10      121.24      126.05     20.25 o 
   7   0  10       66.29       78.90     11.90 o 
  -9   1  10       19.88       21.49      4.07 o 
  -8   1  10        8.77        6.46      1.86 o 
  -7   1  10      138.71      157.36      6.64 o 
  -6   1  10       24.76       25.35      4.43 o 
  -5   1  10       42.69       42.25      2.85 o 
  -4   1  10        3.48        7.67      1.70 o 
  -3   1  10        0.66        5.13      1.66 o 
  -2   1  10      633.48      651.79     14.40 o 
  -1   1  10      965.85      974.24     20.45 o 
   0   1  10      582.31      605.73     13.49 o 
   1   1  10       88.48       78.70      5.14 o 
   2   1  10       90.96       82.97      5.66 o 
   3   1  10     1688.36     1721.46     28.18 o 
   4   1  10       76.79       82.38      4.93 o 
   5   1  10      554.39      585.79     14.11 o 
   6   1  10        1.34        8.00      2.40 o 
   7   1  10        2.20        8.52      6.62 o 
  -9   2  10       34.94       20.67      3.59 o 
  -8   2  10      223.18      216.99     14.25 o 
  -7   2  10        4.26        7.61      1.93 o 
  -6   2  10        0.07        5.58      2.13 o 
  -5   2  10        0.01        7.75      1.92 o 
  -4   2  10     1267.47     1346.50     38.48 o 
  -3   2  10       19.05       24.56      3.80 o 
  -2   2  10      104.37       93.03      5.22 o 
  -1   2  10      680.67      684.95     14.92 o 
   0   2  10      734.81      747.15     21.04 o 
   1   2  10      100.51       99.06      6.37 o 
   2   2  10      382.42      367.18     15.46 o 
   3   2  10     1256.03     1242.88     21.05 o 
   4   2  10       23.28       27.33      3.30 o 
   5   2  10       77.40       85.33      5.32 o 
   6   2  10        4.15        7.32      2.19 o 
   7   2  10      344.70      361.22     22.43 o 
  -9   3  10       36.05       43.90     12.41 o 
  -8   3  10      112.85      111.26     14.86 o 
  -7   3  10      548.71      548.45     18.68 o 
  -6   3  10      173.13      162.76      5.30 o 
  -5   3  10     1817.19     2017.31     32.68 o 
  -4   3  10      451.51      462.93     10.16 o 
  -3   3  10      279.32      283.85      7.69 o 
  -2   3  10       14.89       22.22      2.52 o 
  -1   3  10      127.85      128.20      8.18 o 
   0   3  10      293.33      329.07      8.38 o 
   1   3  10       52.59       48.40      3.04 o 
   2   3  10      202.15      185.46      8.16 o 
   3   3  10       34.00       26.35      2.66 o 
   4   3  10       10.45       13.69      3.11 o 
   5   3  10       11.34        9.86      2.71 o 
   6   3  10       10.53        9.07      1.90 o 
   7   3  10        2.13        8.08      4.48 o 
  -8   4  10      122.66      129.14     15.11 o 
  -7   4  10        5.62        8.05      2.31 o 
  -6   4  10      191.77      201.75      6.34 o 
  -5   4  10       32.39       38.98      5.33 o 
  -4   4  10       85.93       85.30      5.15 o 
  -3   4  10       98.32       85.61      8.37 o 
  -2   4  10        3.58        9.82      1.23 o 
  -1   4  10       34.52       34.04      5.46 o 
   0   4  10      233.32      251.08      7.02 o 
   1   4  10       14.63       12.29      3.21 o 
   2   4  10       76.05       90.41      9.73 o 
   3   4  10      265.05      280.07      6.35 o 
   4   4  10       15.13       18.12      3.52 o 
   5   4  10       13.38       18.97      3.75 o 
   6   4  10       75.80       65.49      4.73 o 
   7   4  10        0.06        3.11      2.18 o 
  -8   5  10       33.78       35.94      5.34 o 
  -7   5  10        4.55        7.85      3.36 o 
  -6   5  10       17.00       12.80      2.39 o 
  -5   5  10        7.59        8.58      2.53 o 
  -4   5  10        7.29       10.40      2.96 o 
  -3   5  10      286.86      262.20      8.98 o 
  -2   5  10       20.01       14.29      1.69 o 
  -1   5  10        0.63        4.68      2.05 o 
   0   5  10        6.95       11.07      2.19 o 
   1   5  10      360.93      408.17     10.36 o 
   2   5  10     1124.73     1139.57     33.71 o 
   3   5  10      393.12      316.17     12.64 o 
   4   5  10      230.53      235.17      8.61 o 
   5   5  10      100.86       87.58     10.72 o 
   6   5  10      202.58      183.40      9.72 o 
   7   5  10       12.67        9.11      2.88 o 
  -8   6  10        5.55       12.36      3.29 o 
  -7   6  10        0.79        4.69      2.05 o 
  -6   6  10      395.11      360.18     19.87 o 
  -5   6  10      167.52      173.28      7.00 o 
  -4   6  10      268.47      261.68     13.57 o 
  -3   6  10      141.02      124.60      5.14 o 
  -2   6  10       78.13       77.58      8.23 o 
  -1   6  10      121.52      127.52      6.14 o 
   0   6  10       42.16       37.89      3.38 o 
   1   6  10       31.74       38.97      2.90 o 
   2   6  10      535.77      472.45     11.45 o 
   3   6  10      129.78      108.56      6.99 o 
   4   6  10       20.84       22.11      3.44 o 
   5   6  10       40.95       52.79     10.15 o 
   6   6  10       44.62       40.27      6.20 o 
  -7   7  10      157.32      145.71     10.34 o 
  -6   7  10       40.50       41.75      7.53 o 
  -5   7  10      200.61      201.19      8.26 o 
  -4   7  10      224.50      256.23      9.01 o 
  -3   7  10       27.60       36.10      5.56 o 
  -2   7  10       51.11       45.49      4.43 o 
  -1   7  10      104.40       97.44      3.71 o 
   0   7  10       10.38       10.23      1.58 o 
   1   7  10      229.16      221.60      6.09 o 
   2   7  10       74.91       82.76      5.57 o 
   3   7  10        8.20       10.63      4.07 o 
   4   7  10       80.83       73.50      4.73 o 
   5   7  10        0.05        8.08      2.24 o 
   6   7  10        5.70        8.38      2.54 o 
  -7   8  10       29.26       29.86      4.45 o 
  -6   8  10      144.27      141.49      8.04 o 
  -5   8  10        1.46       12.03      3.57 o 
  -4   8  10      235.43      223.70      8.78 o 
  -3   8  10       94.13       85.63      7.48 o 
  -2   8  10      128.88      122.16      6.96 o 
  -1   8  10        6.91       10.20      1.79 o 
   0   8  10      111.54      123.92      6.53 o 
   1   8  10        0.02        3.89      4.48 o 
   2   8  10      151.45      153.20      8.50 o 
   3   8  10        0.31        3.71      1.47 o 
   4   8  10       11.18       10.13      2.36 o 
   5   8  10      117.28      155.54     10.77 o 
  -6   9  10       36.13       34.89      6.07 o 
  -5   9  10       16.09       15.26      4.85 o 
  -4   9  10       55.74       50.34      6.24 o 
  -3   9  10       14.47       17.47      3.26 o 
  -2   9  10      428.12      463.19     14.89 o 
  -1   9  10       54.84       48.41      5.05 o 
   0   9  10      194.33      202.47     20.05 o 
   1   9  10        5.99        6.25      2.84 o 
   2   9  10       26.70       29.04      3.82 o 
   3   9  10       16.98       28.99      4.25 o 
   4   9  10        1.49        5.25      2.16 o 
   5   9  10      153.38      181.10     10.88 o 
  -6  10  10       68.38       61.81      4.94 o 
  -5  10  10        5.56       10.88      3.09 o 
  -4  10  10       18.84       18.24      3.29 o 
  -3  10  10       75.11       80.53      4.80 o 
  -2  10  10        0.65        9.30      2.36 o 
  -1  10  10       25.97       30.63      3.44 o 
   0  10  10       44.77       51.58      6.72 o 
   1  10  10       71.67       66.09      6.94 o 
   2  10  10       11.28        8.25      2.32 o 
   3  10  10       31.16       30.45      4.58 o 
   4  10  10       89.67      104.76      7.91 o 
  -5  11  10        2.38        5.19      2.12 o 
  -4  11  10        1.84        6.74      3.29 o 
  -3  11  10       78.27       75.77      8.89 o 
  -2  11  10       23.36       22.55      5.89 o 
  -1  11  10        0.03        9.01      3.97 o 
   0  11  10      201.99      216.09     12.08 o 
   1  11  10      216.85      242.15     29.94 o 
   2  11  10        2.33        6.94      6.61 o 
   3  11  10      183.44      184.92     43.95 o 
  -4  12  10       25.73       18.03      3.63 o 
  -3  12  10       32.32       15.80      3.02 o 
  -2  12  10        9.65        9.16      3.21 o 
  -1  12  10       62.81       55.39     10.46 o 
   0  12  10        5.75        9.51      3.21 o 
   1  12  10       13.01       14.05      3.48 o 
   2  12  10       86.08       76.48     11.45 o 
  -1  13  10        9.15       11.47      4.25 o 
  -9   1  11        6.08        8.11      1.76 o 
  -8   1  11       25.04       18.36      2.95 o 
  -7   1  11       28.83       22.11      2.96 o 
  -6   1  11        0.17        6.77      1.96 o 
  -5   1  11        0.23        5.59      2.12 o 
  -4   1  11     1403.82     1469.55     24.87 o 
  -3   1  11      724.39      759.80     15.55 o 
  -2   1  11      109.30      116.91      4.42 o 
  -1   1  11      245.98      224.61      7.54 o 
   0   1  11      730.82      712.08     20.09 o 
   1   1  11       75.02       88.97      6.75 o 
   2   1  11     2110.90     2068.44     33.67 o 
   3   1  11      987.30      969.30     25.01 o 
   4   1  11      267.32      266.45      9.68 o 
   5   1  11      511.95      499.06     13.62 o 
   6   1  11        3.65        6.18      2.69 o 
   7   1  11       29.59       21.45      4.80 o 
  -8   2  11       15.67       10.04      3.50 o 
  -7   2  11       57.87       54.76      5.10 o 
  -6   2  11       10.32       14.42      3.99 o 
  -5   2  11       28.02       24.86      4.34 o 
  -4   2  11       25.48       25.68      5.98 o 
  -3   2  11      133.22      138.65      5.42 o 
  -2   2  11       42.91       33.53      7.17 o 
  -1   2  11      428.82      412.09     16.73 o 
   0   2  11      318.07      315.74      8.26 o 
   1   2  11       20.38       23.71      4.75 o 
   2   2  11     2167.02     2147.31     49.70 o 
   3   2  11      478.09      500.31     10.02 o 
   4   2  11      118.85      106.66      5.51 o 
   5   2  11       34.45       26.07      5.37 o 
   6   2  11       40.34       42.86      5.63 o 
   7   2  11       52.81       26.82     10.61 o 
  -8   3  11       17.37       18.60      3.93 o 
  -7   3  11        0.37        6.75      1.88 o 
  -6   3  11       12.46       10.65      2.37 o 
  -5   3  11      490.68      498.97     12.16 o 
  -4   3  11      507.88      547.55     20.82 o 
  -3   3  11      484.52      484.33     11.64 o 
  -2   3  11       74.38       92.56      8.17 o 
  -1   3  11      154.72      182.68      5.98 o 
   0   3  11       31.57       36.86      5.37 o 
   1   3  11       55.04       59.01      5.46 o 
   2   3  11        7.07       10.13      2.03 o 
   3   3  11      163.09      149.73      9.84 o 
   4   3  11        0.03        7.94      2.43 o 
   5   3  11        6.43       11.42      3.33 o 
   6   3  11        0.00        4.54      4.60 o 
   7   3  11       12.86       10.96      6.18 o 
  -8   4  11       20.31       21.53      4.46 o 
  -7   4  11       25.70       25.25      4.40 o 
  -6   4  11       33.33       29.35      6.21 o 
  -5   4  11       58.86       55.88      3.54 o 
  -4   4  11      434.74      450.24     11.85 o 
  -3   4  11      319.30      312.32     10.21 o 
  -2   4  11      304.13      294.80     13.78 o 
  -1   4  11       28.18       18.12      7.27 o 
   0   4  11      232.20      229.84      8.30 o 
   1   4  11       23.98       19.70      2.18 o 
   2   4  11      256.38      263.11     11.16 o 
   3   4  11       73.16       63.50      3.44 o 
   4   4  11      480.31      458.32     13.93 o 
   5   4  11       88.45       96.05      8.45 o 
   6   4  11       19.80       26.11      4.93 o 
  -8   5  11        3.30       11.70      2.98 o 
  -7   5  11       13.61       11.33      2.63 o 
  -6   5  11        7.76       11.06      2.75 o 
  -5   5  11        5.22        7.70      1.72 o 
  -4   5  11        0.06        5.61      1.85 o 
  -3   5  11       63.27       52.00      3.27 o 
  -2   5  11      371.39      374.95     11.13 o 
  -1   5  11      144.40      120.67      3.84 o 
   0   5  11      307.52      327.54      9.07 o 
   1   5  11       72.76       64.97      3.03 o 
   2   5  11      290.42      296.49     10.27 o 
   3   5  11       57.43       42.37      4.22 o 
   4   5  11        8.23        6.79      2.30 o 
   5   5  11        0.09        5.49      1.93 o 
   6   5  11       99.83       78.18      6.57 o 
  -8   6  11        2.53       11.35      3.10 o 
  -7   6  11       50.19       50.27      4.77 o 
  -6   6  11       54.24       40.07      5.33 o 
  -5   6  11        0.12        7.91      3.13 o 
  -4   6  11       69.88       63.94      5.16 o 
  -3   6  11      252.74      249.28     10.58 o 
  -2   6  11      233.90      233.53     15.68 o 
  -1   6  11      249.84      218.51     10.62 o 
   0   6  11        9.80       10.26      1.75 o 
   1   6  11      483.92      383.44     12.35 o 
   2   6  11       42.39       40.95      7.07 o 
   3   6  11       12.55       14.23      2.75 o 
   4   6  11       14.79       16.39      5.41 o 
   5   6  11      164.73      173.01      9.24 o 
   6   6  11       77.67       61.50      7.47 o 
  -7   7  11        0.19        9.06      4.13 o 
  -6   7  11        7.38       17.33      3.94 o 
  -5   7  11       45.38       48.23      5.10 o 
  -4   7  11       36.43       48.15      6.75 o 
  -3   7  11        1.27        7.05      5.09 o 
  -2   7  11       97.30       67.54      6.03 o 
  -1   7  11        5.12        9.05      1.87 o 
   0   7  11      312.23      286.20      5.71 o 
   1   7  11      290.96      280.24      7.05 o 
   2   7  11       80.69       80.51      7.42 o 
   3   7  11       21.17       23.94      4.62 o 
   4   7  11       48.92       41.34      6.12 o 
   5   7  11       40.65       48.07      5.22 o 
   6   7  11      115.58       99.76     11.50 o 
  -7   8  11       67.86       68.82      5.75 o 
  -6   8  11       16.30       18.81      4.14 o 
  -5   8  11        3.66       11.99      3.01 o 
  -4   8  11       86.93       94.20      5.48 o 
  -3   8  11      334.14      324.28     13.06 o 
  -2   8  11        0.01        8.95      4.14 o 
  -1   8  11      314.12      296.32      9.78 o 
   0   8  11       29.26       34.57      4.53 o 
   1   8  11      104.00       84.09      6.55 o 
   2   8  11       39.86       34.65      4.23 o 
   3   8  11        3.71       11.47      2.54 o 
   4   8  11        8.11        8.84      3.25 o 
   5   8  11       88.69       96.83      7.33 o 
  -6   9  11      294.53      283.68     17.79 o 
  -5   9  11      154.87      175.50      9.54 o 
  -4   9  11       96.40       86.88      5.30 o 
  -3   9  11       75.01       59.91      5.35 o 
  -2   9  11      200.58      177.96     10.20 o 
  -1   9  11       49.57       38.75      4.12 o 
   0   9  11        2.03        3.71      2.49 o 
   1   9  11        4.06        4.68      3.11 o 
   2   9  11        0.27        3.48      1.43 o 
   3   9  11        5.21        5.89      4.30 o 
   4   9  11        8.48       12.11      2.77 o 
  -5  10  11       90.45       79.99      7.50 o 
  -4  10  11       56.10       50.46      4.23 o 
  -3  10  11       77.68       65.86      4.66 o 
  -2  10  11       15.59       12.08      2.93 o 
  -1  10  11        0.62        4.37      5.36 o 
   0  10  11        0.80        3.64      2.56 o 
   1  10  11        8.64       12.52      3.45 o 
   2  10  11      322.76      324.98     41.81 o 
   3  10  11        6.61        5.86      3.82 o 
   4  10  11       10.74        5.71      2.05 o 
  -4  11  11        2.42       11.17      2.80 o 
  -3  11  11       65.50       43.69      4.50 o 
  -2  11  11        6.96        7.23      2.18 o 
  -1  11  11        4.34        7.27      2.63 o 
   0  11  11       35.64       45.55      5.61 o 
   1  11  11       37.21       29.76      6.48 o 
   2  11  11      176.68      188.57     15.45 o 
   3  11  11       93.12       95.43     16.48 o 
  -3  12  11       58.38       52.90      4.65 o 
  -2  12  11       93.27      106.24      8.27 o 
  -1  12  11      227.98      254.96     15.56 o 
   0  12  11        3.00        9.88      3.54 o 
   1  12  11      121.50      163.49     10.98 o 
  -8   0  12       59.90       59.46      9.82 o 
  -7   0  12       28.71       25.52     12.89 o 
  -6   0  12        4.64        9.24      5.16 o 
  -5   0  12      428.97      428.83     23.47 o 
  -4   0  12     1824.40     1091.79     37.64 o 
  -3   0  12     2202.88     2443.92     77.49 o 
  -2   0  12     1431.47     1554.74     41.65 o 
  -1   0  12       41.81       45.62      6.37 o 
   0   0  12     4546.88     4642.55    161.54 o 
   1   0  12      885.81      878.98     22.46 o 
   2   0  12     2053.07     2124.03     48.36 o 
   3   0  12      471.42      450.40     15.69 o 
   4   0  12      155.34      168.91     10.79 o 
   5   0  12       10.33       12.55      9.82 o 
   6   0  12      146.70      176.59     20.83 o 
  -8   1  12       32.43       30.78      4.43 o 
  -7   1  12       21.70       20.72      4.41 o 
  -6   1  12        7.27        9.60      2.31 o 
  -5   1  12        1.78        6.25      2.12 o 
  -4   1  12        7.65       12.53      4.28 o 
  -3   1  12       37.95       36.35      7.44 o 
  -2   1  12       17.42       20.60      2.57 o 
  -1   1  12      340.13      327.84      8.04 o 
   0   1  12       87.82       86.25      4.00 o 
   1   1  12      168.22      179.40      6.54 o 
   2   1  12      484.28      490.20     12.22 o 
   3   1  12     3863.76     3974.13     91.13 o 
   4   1  12       57.97       54.80      3.92 o 
   5   1  12       35.50       34.22      4.75 o 
   6   1  12       10.00       11.10      4.53 o 
  -8   2  12        0.69        5.37      1.50 o 
  -7   2  12       54.12       54.10      4.92 o 
  -6   2  12      148.22      134.01      5.92 o 
  -5   2  12      106.05      109.80      6.03 o 
  -4   2  12       39.54       33.61      3.10 o 
  -3   2  12        0.99        9.98      2.19 o 
  -2   2  12       82.77       69.07      5.53 o 
  -1   2  12      102.76       93.30      4.48 o 
   0   2  12       82.79       82.73      4.80 o 
   1   2  12       82.93       69.23      5.70 o 
   2   2  12       73.96       66.32      6.73 o 
   3   2  12        2.58        6.45      2.10 o 
   4   2  12       47.96       52.39      4.06 o 
   5   2  12       37.40       36.78      5.08 o 
   6   2  12      282.14      285.63     17.98 o 
  -8   3  12       23.90       20.55      4.56 o 
  -7   3  12        0.04        7.50      1.83 o 
  -6   3  12        0.69        3.72      1.59 o 
  -5   3  12        1.88        4.28      2.31 o 
  -4   3  12       49.96       57.86      4.41 o 
  -3   3  12      252.31      259.84      7.07 o 
  -2   3  12       17.58       24.70      3.02 o 
  -1   3  12      569.93      535.54     14.46 o 
   0   3  12      140.30      117.19      5.13 o 
   1   3  12       82.74       82.17      4.45 o 
   2   3  12        1.14        4.91      1.77 o 
   3   3  12      157.71      157.11      7.24 o 
   4   3  12       30.88       27.69      3.49 o 
   5   3  12       19.19       10.46      4.01 o 
   6   3  12        5.77        8.87      2.47 o 
  -8   4  12       54.36       54.45      6.89 o 
  -7   4  12       23.47       24.56      5.21 o 
  -6   4  12       54.08       57.37      5.29 o 
  -5   4  12       23.11       27.12      3.45 o 
  -4   4  12     1032.51     1035.22     14.92 o 
  -3   4  12      104.57      101.00      4.48 o 
  -2   4  12       10.27        8.56      2.64 o 
  -1   4  12        1.25        4.83      1.76 o 
   0   4  12       80.69       87.42      5.43 o 
   1   4  12        2.34       11.21      2.01 o 
   2   4  12      150.30      156.78      6.44 o 
   3   4  12      700.08      707.05     25.25 o 
   4   4  12       46.69       41.06     11.35 o 
   5   4  12      162.42      177.03     14.98 o 
   6   4  12        0.09        8.36      4.40 o 
  -8   5  12       25.08       22.69      4.30 o 
  -7   5  12       34.08       36.32      7.62 o 
  -6   5  12       35.10       30.81      4.43 o 
  -5   5  12       14.44       22.16      5.03 o 
  -4   5  12      219.06      218.45      6.75 o 
  -3   5  12       49.48       52.26      5.05 o 
  -2   5  12      208.68      193.76     13.89 o 
  -1   5  12       77.85       54.06      3.59 o 
   0   5  12        0.63        6.55      1.61 o 
   1   5  12      147.80      108.43      4.85 o 
   2   5  12      118.57       82.65      6.09 o 
   3   5  12      367.11      378.54     15.72 o 
   4   5  12        9.86        8.21      2.40 o 
   5   5  12      129.25      152.94      8.51 o 
   6   5  12        5.49        8.94      2.83 o 
  -7   6  12       21.72       12.65      2.92 o 
  -6   6  12       32.67       40.93      7.04 o 
  -5   6  12        2.20        3.57      2.03 o 
  -4   6  12       19.57       12.23      3.72 o 
  -3   6  12      506.85      506.51     20.65 o 
  -2   6  12      157.94      156.25     11.27 o 
  -1   6  12      183.42      175.24      6.84 o 
   0   6  12      130.28      107.75      7.29 o 
   1   6  12        3.52        6.05      1.53 o 
   2   6  12       65.21       58.46      5.48 o 
   3   6  12      102.68       97.62      5.89 o 
   4   6  12        9.51       14.31      3.58 o 
   5   6  12        8.68       10.08      2.49 o 
  -7   7  12       74.58       56.03      5.52 o 
  -6   7  12      158.84      148.68     12.44 o 
  -5   7  12       15.68       13.88      4.53 o 
  -4   7  12       40.20       40.83      5.34 o 
  -3   7  12       73.01       76.44      6.50 o 
  -2   7  12       14.79       15.01      2.83 o 
  -1   7  12        0.16        7.27      3.58 o 
   0   7  12       44.77       33.00      3.27 o 
   1   7  12      498.19      504.25     25.26 o 
   2   7  12      155.61      139.31      9.43 o 
   3   7  12       14.74       16.81      3.84 o 
   4   7  12      184.09      182.78     13.34 o 
   5   7  12       55.12       65.62     12.31 o 
  -6   8  12       51.40       45.84      7.36 o 
  -5   8  12      158.45      157.43      8.70 o 
  -4   8  12        6.18        4.85      1.88 o 
  -3   8  12      201.36      192.01      8.32 o 
  -2   8  12        0.39       11.75      2.56 o 
  -1   8  12       92.04       85.17      8.19 o 
   0   8  12       26.78       19.67      7.50 o 
   1   8  12      272.86      251.42      9.92 o 
   2   8  12        5.40        9.35      2.43 o 
   3   8  12        0.02        5.20      1.81 o 
   4   8  12      304.00      323.92     20.27 o 
  -6   9  12       19.95       10.51      3.48 o 
  -5   9  12       13.55       10.72      3.05 o 
  -4   9  12        0.64        6.12      2.67 o 
  -3   9  12       48.77       37.70      5.00 o 
  -2   9  12       12.92       12.75      2.29 o 
  -1   9  12      178.67      167.53     12.12 o 
   0   9  12       18.25       27.73      5.67 o 
   1   9  12        6.81        5.04      2.26 o 
   2   9  12       19.09       16.39      3.45 o 
   3   9  12       86.27       86.92      9.06 o 
   4   9  12       16.94       14.25      3.36 o 
  -5  10  12        1.37        6.68      4.35 o 
  -4  10  12        0.16        6.08      2.35 o 
  -3  10  12       42.79       43.21     11.32 o 
  -2  10  12      295.02      325.88     19.98 o 
  -1  10  12        6.18        5.71      2.60 o 
   0  10  12       41.86       51.50      5.11 o 
   1  10  12      103.87       95.89     27.07 o 
   2  10  12      129.94      166.43     20.25 o 
   3  10  12       54.19       49.31      5.67 o 
  -4  11  12        0.02        4.62      2.55 o 
  -3  11  12       18.69       12.87      2.79 o 
  -2  11  12      262.22      270.26     32.74 o 
  -1  11  12      127.90      134.81      9.58 o 
   0  11  12        5.87        7.77      4.83 o 
   1  11  12      225.87      248.18     19.79 o 
   2  11  12        0.19        0.98      1.96 o 
  -8   1  13        3.17       10.61      2.76 o 
  -7   1  13       41.75       45.36      6.04 o 
  -6   1  13        0.31        7.31      2.04 o 
  -5   1  13      154.05      171.15     17.92 o 
  -4   1  13        0.98        7.19      2.08 o 
  -3   1  13       67.10       67.92      5.61 o 
  -2   1  13     1422.94     1494.11     25.24 o 
  -1   1  13       58.06       72.04      3.57 o 
   0   1  13      682.36      667.96     24.78 o 
   1   1  13      549.66      556.79     12.13 o 
   2   1  13       15.39       21.80      8.60 o 
   3   1  13      859.97      887.34     20.58 o 
   4   1  13       53.00       40.96      3.77 o 
   5   1  13        5.32        8.90      2.48 o 
   6   1  13        6.22       12.44      4.42 o 
  -8   2  13        9.45        6.96      2.24 o 
  -7   2  13       48.84       55.85      5.65 o 
  -6   2  13        3.70       11.55      2.31 o 
  -5   2  13        0.32        9.18      2.19 o 
  -4   2  13        4.60       11.75      3.21 o 
  -3   2  13     1128.58     1209.39     26.11 o 
  -2   2  13       11.04       11.53      5.47 o 
  -1   2  13       29.48       31.01      3.47 o 
   0   2  13      154.47      155.66      7.13 o 
   1   2  13      204.18      196.25      9.55 o 
   2   2  13      135.83      140.89      7.26 o 
   3   2  13      207.71      200.71      7.55 o 
   4   2  13       26.60       20.92      3.45 o 
   5   2  13       11.05       18.49      4.96 o 
   6   2  13       97.82      105.42     12.74 o 
  -8   3  13       16.36       13.98      4.35 o 
  -7   3  13       21.44       24.69      4.19 o 
  -6   3  13       27.71       17.51      6.00 o 
  -5   3  13      183.55      182.87      7.24 o 
  -4   3  13     1023.78     1099.80     35.04 o 
  -3   3  13      243.17      259.93     10.18 o 
  -2   3  13       63.88       51.70      3.73 o 
  -1   3  13      325.48      282.22      9.76 o 
   0   3  13       27.89       38.61      3.44 o 
   1   3  13       67.49       68.58      4.18 o 
   2   3  13       19.52       13.90      2.51 o 
   3   3  13        7.78       12.78      5.00 o 
   4   3  13       68.55       63.73     11.84 o 
   5   3  13        6.77        5.39      2.09 o 
   6   3  13        4.41       10.24      2.86 o 
  -8   4  13        2.73        2.76      3.01 o 
  -7   4  13       50.66       66.12      7.81 o 
  -6   4  13        0.10        7.01      2.68 o 
  -5   4  13        1.35        7.14      1.82 o 
  -4   4  13      877.58      910.61     24.83 o 
  -3   4  13      160.62      157.33      7.41 o 
  -2   4  13       13.31       13.06      3.25 o 
  -1   4  13        0.04        5.95      1.54 o 
   0   4  13       22.06       29.90      5.11 o 
   1   4  13        3.19        7.74      1.81 o 
   2   4  13      185.17      169.58      5.94 o 
   3   4  13      643.13      679.62     21.16 o 
   4   4  13      399.42      449.75     15.35 o 
   5   4  13       22.45       24.31      4.70 o 
   6   4  13        5.26       10.13      3.28 o 
  -7   5  13        0.24        9.69      4.22 o 
  -6   5  13        5.33        7.14      2.36 o 
  -5   5  13        9.96        9.13      2.65 o 
  -4   5  13       95.89       93.23      6.30 o 
  -3   5  13        0.35        6.90      4.24 o 
  -2   5  13      593.14      549.39     10.26 o 
  -1   5  13       55.87       56.87      4.04 o 
   0   5  13        0.39       11.44      3.83 o 
   1   5  13      188.82      177.92      9.47 o 
   2   5  13        2.48        7.74      2.38 o 
   3   5  13       76.20       95.31     10.42 o 
   4   5  13      296.19      285.83     12.94 o 
   5   5  13      277.90      337.09     16.12 o 
  -7   6  13       35.76       32.87      7.17 o 
  -6   6  13      166.16      168.47     13.18 o 
  -5   6  13       59.93       66.23      8.81 o 
  -4   6  13        0.00        6.63      2.39 o 
  -3   6  13      616.39      578.23     32.01 o 
  -2   6  13        4.79        5.22      2.22 o 
  -1   6  13      812.55      687.23     16.27 o 
   0   6  13      138.03       98.03      6.01 o 
   1   6  13        0.12        5.57      1.92 o 
   2   6  13       30.69       12.65      2.61 o 
   3   6  13       17.33       14.53      2.70 o 
   4   6  13       14.44       12.77      3.21 o 
   5   6  13       30.04       31.81      6.99 o 
  -6   7  13        8.30       15.21      7.99 o 
  -5   7  13        0.52        5.90      3.37 o 
  -4   7  13        2.46        8.02      5.10 o 
  -3   7  13      205.29      189.09     12.08 o 
  -2   7  13      137.54      122.55      7.20 o 
  -1   7  13      131.19      130.25      5.73 o 
   0   7  13      219.83      203.01      6.64 o 
   1   7  13        6.18        7.91      2.69 o 
   2   7  13       63.06       51.56      6.55 o 
   3   7  13        0.72        6.19      1.96 o 
   4   7  13      184.70      169.83      9.57 o 
  -6   8  13       13.46       13.81      3.86 o 
  -5   8  13        4.24        8.02      3.70 o 
  -4   8  13        1.71        9.24      4.15 o 
  -3   8  13       18.51       20.31      4.45 o 
  -2   8  13        4.85        3.01      1.66 o 
  -1   8  13      135.59      124.88      5.78 o 
   0   8  13       37.32       27.60      5.72 o 
   1   8  13        1.40       10.74      2.48 o 
   2   8  13       29.15       21.58      3.43 o 
   3   8  13        0.65        4.03      2.69 o 
   4   8  13      366.68      429.51     19.29 o 
  -5   9  13       16.12       17.34      3.80 o 
  -4   9  13       34.45       36.36      8.13 o 
  -3   9  13       48.84       47.12      6.39 o 
  -2   9  13        6.90        7.23      2.16 o 
  -1   9  13        0.59        8.43      1.92 o 
   0   9  13        0.07        5.91      7.96 o 
   1   9  13        9.16       17.34      4.54 o 
   2   9  13      129.01      115.74     12.44 o 
   3   9  13       56.44       59.27      7.45 o 
  -4  10  13        0.93        5.30      2.25 o 
  -3  10  13        0.06        5.90      3.80 o 
  -2  10  13        2.58       10.15      2.42 o 
  -1  10  13       53.49       45.49      6.66 o 
   0  10  13        4.95        8.85      4.02 o 
   1  10  13       98.57       83.60      7.72 o 
   2  10  13       25.44       33.95      7.53 o 
  -2  11  13       73.29       69.44      6.46 o 
  -1  11  13       20.15       18.38      4.59 o 
   0  11  13       97.52       91.50      7.71 o 
  -8   0  14        5.62        5.87      5.47 o 
  -7   0  14      319.74      360.79     28.41 o 
  -6   0  14      334.36      385.96     16.61 o 
  -5   0  14     1085.95     1189.30     58.10 o 
  -4   0  14     1855.85     1880.28     79.71 o 
  -3   0  14      171.54      175.02     19.35 o 
  -2   0  14     1267.21     1403.45     42.27 o 
  -1   0  14     1462.85     1447.96     43.37 o 
   0   0  14      470.50      447.08     45.83 o 
   1   0  14      387.02      382.70     12.95 o 
   2   0  14       21.52       24.33      5.19 o 
   3   0  14      534.62      535.75     22.85 o 
   4   0  14       15.60       17.82      3.67 o 
   5   0  14       21.23       40.21     12.95 o 
  -8   1  14        5.36        8.14      3.71 o 
  -7   1  14      196.60      232.20     14.20 o 
  -6   1  14      121.64      132.18      7.54 o 
  -5   1  14       23.89       20.94      3.45 o 
  -4   1  14      179.66      173.88      6.98 o 
  -3   1  14      110.59      123.46      6.46 o 
  -2   1  14        0.15        7.62      2.83 o 
  -1   1  14        1.10        3.62      1.78 o 
   0   1  14      227.34      222.56     14.16 o 
   1   1  14      511.61      527.63     35.03 o 
   2   1  14       94.71       96.99      6.26 o 
   3   1  14        3.58       10.98      2.36 o 
   4   1  14      134.65      143.69      6.26 o 
   5   1  14       28.54       34.94      9.79 o 
  -7   2  14        4.68        9.85      2.34 o 
  -6   2  14       13.77       12.27      2.25 o 
  -5   2  14       11.82       14.90      3.06 o 
  -4   2  14       46.27       45.85      5.91 o 
  -3   2  14      992.93     1054.31     14.81 o 
  -2   2  14      351.10      356.00     10.18 o 
  -1   2  14      166.93      188.01      8.14 o 
   0   2  14       22.60       21.57      3.97 o 
   1   2  14       32.67       33.83      2.98 o 
   2   2  14      100.52      110.89      7.10 o 
   3   2  14       11.13       13.98      3.00 o 
   4   2  14        0.46       10.90      7.45 o 
   5   2  14       98.63      115.40      8.79 o 
  -7   3  14       36.05       20.45      4.68 o 
  -6   3  14      122.38      119.86     13.44 o 
  -5   3  14        5.42       10.26      2.70 o 
  -4   3  14        3.63        6.16      4.08 o 
  -3   3  14      397.15      412.85     10.93 o 
  -2   3  14      157.59      152.89     10.40 o 
  -1   3  14        4.18       10.54      3.46 o 
   0   3  14       12.45       18.31      3.41 o 
   1   3  14      109.81      124.36      8.90 o 
   2   3  14       35.81       28.28      7.75 o 
   3   3  14        0.13       11.43      4.19 o 
   4   3  14      223.66      217.44     25.93 o 
   5   3  14       44.15       38.89      9.17 o 
  -7   4  14       50.75       46.25      7.14 o 
  -6   4  14        1.82        6.32      2.73 o 
  -5   4  14       10.87       17.06      3.57 o 
  -4   4  14        0.34        7.24      2.04 o 
  -3   4  14       36.58       52.81      4.12 o 
  -2   4  14       33.39       40.48      4.62 o 
  -1   4  14      104.92      101.54      6.75 o 
   0   4  14      239.74      229.31      7.08 o 
   1   4  14        9.23       13.24      2.64 o 
   2   4  14      111.06      111.86      6.44 o 
   3   4  14       90.09       90.09      5.40 o 
   4   4  14       23.24       34.95      8.98 o 
   5   4  14        0.22        8.26      4.02 o 
  -7   5  14       40.24       35.16      5.34 o 
  -6   5  14       77.31       85.07     12.84 o 
  -5   5  14      178.96      195.78     11.05 o 
  -4   5  14       62.54       51.45      4.74 o 
  -3   5  14       95.18       76.66      6.27 o 
  -2   5  14      638.20      614.45     16.30 o 
  -1   5  14       86.78      105.94     16.84 o 
   0   5  14       34.71       30.50      2.99 o 
   1   5  14      163.98      158.69     10.05 o 
   2   5  14       66.50       52.81      6.41 o 
   3   5  14      419.91      466.16     27.95 o 
   4   5  14      171.84      164.04     11.34 o 
   5   5  14        1.52       10.78      4.02 o 
  -6   6  14       11.87       16.74      3.45 o 
  -5   6  14        4.17        8.82      5.24 o 
  -4   6  14      190.65      177.85     10.28 o 
  -3   6  14      492.83      476.89     18.38 o 
  -2   6  14        2.94        5.27      1.84 o 
  -1   6  14      172.81      151.52      5.62 o 
   0   6  14      100.53      103.33      4.65 o 
   1   6  14       49.34       46.25      5.12 o 
   2   6  14       15.52       20.56      3.54 o 
   3   6  14        0.18        0.92      2.18 o 
   4   6  14        9.51        8.51      3.04 o 
  -6   7  14       20.19       21.54      4.43 o 
  -5   7  14       14.86       14.44      3.84 o 
  -4   7  14       40.74       37.68      5.46 o 
  -3   7  14       95.35      102.61     10.29 o 
  -2   7  14       19.79       14.61      3.14 o 
  -1   7  14        4.64        7.92      3.95 o 
   0   7  14       48.74       45.57      5.78 o 
   1   7  14      110.93      102.43      6.39 o 
   2   7  14       75.22       87.74     12.07 o 
   3   7  14       49.23       54.20      8.67 o 
   4   7  14      202.11      172.70     12.82 o 
  -5   8  14        0.31       21.21      8.87 o 
  -4   8  14        4.81        6.41      2.15 o 
  -3   8  14        0.16        6.57      4.12 o 
  -2   8  14       16.12       16.38      3.15 o 
  -1   8  14        2.74        1.75      2.13 o 
   0   8  14        6.08        8.48      3.67 o 
   1   8  14       21.73       17.28      4.22 o 
   2   8  14        0.01        4.66      1.81 o 
   3   8  14        7.51        9.51      2.58 o 
  -4   9  14        4.17        8.40      2.73 o 
  -3   9  14      473.24      435.33     37.84 o 
  -2   9  14        0.03        3.65      2.15 o 
  -1   9  14        9.95       10.35      7.84 o 
   0   9  14        4.98       12.34      3.60 o 
   1   9  14       86.38      103.69     13.53 o 
   2   9  14        0.19        8.84      6.44 o 
  -3  10  14       61.19       58.24      7.76 o 
  -2  10  14      200.79      209.51     13.64 o 
  -1  10  14        6.27        7.47      2.98 o 
   0  10  14      189.00      191.33     12.26 o 
   1  10  14       10.02       13.18      5.90 o 
  -7   1  15       41.72       34.59      8.15 o 
  -6   1  15      272.34      297.16     14.14 o 
  -5   1  15       32.63       33.91      9.69 o 
  -4   1  15      603.64      647.22     20.73 o 
  -3   1  15      128.80      141.41      8.09 o 
  -2   1  15      141.67      143.26      5.85 o 
  -1   1  15       33.70       28.11      5.29 o 
   0   1  15       60.42       53.48      5.89 o 
   1   1  15       28.22       31.87      4.75 o 
   2   1  15       22.29       26.03      3.03 o 
   3   1  15       42.04       51.66      9.13 o 
   4   1  15       13.31       12.21      3.13 o 
   5   1  15       27.78       24.52      5.88 o 
  -7   2  15       93.51      112.09      9.03 o 
  -6   2  15        3.63        2.89      1.63 o 
  -5   2  15      110.34      132.88     14.35 o 
  -4   2  15       16.91       21.78      3.12 o 
  -3   2  15       33.21       31.84      3.24 o 
  -2   2  15        0.00        8.04      3.03 o 
  -1   2  15       63.37       67.39      5.22 o 
   0   2  15       69.44       66.06      5.23 o 
   1   2  15       13.39       15.53      3.47 o 
   2   2  15      136.78      132.09     10.00 o 
   3   2  15       70.75       70.86     12.13 o 
   4   2  15       62.73       55.15      5.28 o 
   5   2  15       82.42       80.79      6.72 o 
  -7   3  15       44.38       37.37      6.76 o 
  -6   3  15       62.78       58.05      5.22 o 
  -5   3  15        9.29       12.29      4.70 o 
  -4   3  15        3.82        4.05      2.45 o 
  -3   3  15       85.50      103.41      6.86 o 
  -2   3  15      165.39      158.75     13.37 o 
  -1   3  15       32.85       23.30      3.02 o 
   0   3  15      103.38      101.97      5.76 o 
   1   3  15       63.25       72.61      5.39 o 
   2   3  15       53.05       54.89      4.68 o 
   3   3  15        1.94        5.03      2.42 o 
   4   3  15       78.74       79.70      6.78 o 
   5   3  15       15.25       17.28      4.11 o 
  -7   4  15        0.02        4.92      2.05 o 
  -6   4  15       12.21       11.88      3.07 o 
  -5   4  15      106.78       97.55     15.75 o 
  -4   4  15      121.31      118.01      7.61 o 
  -3   4  15        0.95        5.37      3.60 o 
  -2   4  15        9.39       10.28      2.13 o 
  -1   4  15       75.97       57.45      9.02 o 
   0   4  15        9.90        8.36      2.10 o 
   1   4  15        0.43        7.83      1.89 o 
   2   4  15        0.04        7.46      2.97 o 
   3   4  15       50.38       29.95      8.42 o 
   4   4  15      183.96      190.26     10.44 o 
  -6   5  15       70.59       81.17     14.42 o 
  -5   5  15        0.17        8.98      2.81 o 
  -4   5  15        7.17       13.39      2.91 o 
  -3   5  15      516.06      512.31     18.18 o 
  -2   5  15        2.07        6.96      1.65 o 
  -1   5  15       42.28       33.40      5.17 o 
   0   5  15        9.25       12.50      2.84 o 
   1   5  15        4.09        4.03      2.93 o 
   2   5  15       64.74       60.67      7.84 o 
   3   5  15      255.50      273.33     17.52 o 
   4   5  15       66.95       77.12      6.04 o 
  -6   6  15        0.52        8.08      2.80 o 
  -5   6  15      136.53      128.95     18.81 o 
  -4   6  15       22.05       15.70      3.18 o 
  -3   6  15      569.07      569.40     28.19 o 
  -2   6  15      113.32      126.64      6.31 o 
  -1   6  15       39.20       26.81      3.64 o 
   0   6  15        0.94        4.08      1.99 o 
   1   6  15      171.24      200.39     11.83 o 
   2   6  15       29.98       28.05      4.56 o 
   3   6  15       23.51       18.63      4.20 o 
   4   6  15       26.95       24.19      7.75 o 
  -5   7  15       12.18       14.38      5.24 o 
  -4   7  15        4.87        8.46      2.53 o 
  -3   7  15       18.37       13.06      2.99 o 
  -2   7  15      143.28      130.76     16.50 o 
  -1   7  15        0.62        3.45      1.76 o 
   0   7  15        0.21        6.54      1.98 o 
   1   7  15       81.55       75.93      7.58 o 
   2   7  15       17.15       10.19      2.64 o 
   3   7  15       89.44       82.08      6.02 o 
  -4   8  15       14.90        7.28      2.02 o 
  -3   8  15        6.57        7.04      3.40 o 
  -2   8  15      287.55      277.08     21.62 o 
  -1   8  15       20.64       25.26      5.94 o 
   0   8  15        0.96        9.56      2.98 o 
   1   8  15       87.75       86.75     11.91 o 
   2   8  15       79.53       76.21      7.76 o 
  -3   9  15       24.01       23.62      6.59 o 
  -2   9  15      304.14      292.45     17.60 o 
  -1   9  15        1.17       11.35      3.07 o 
   0   9  15        2.97       15.19      6.33 o 
   1   9  15      158.28      191.18     46.73 o 
  -7   0  16       92.32      102.41     10.48 o 
  -6   0  16      348.97      359.14     27.56 o 
  -5   0  16       51.70       55.23      7.02 o 
  -4   0  16      586.78      606.29     37.79 o 
  -3   0  16        3.81       12.93      4.05 o 
  -2   0  16       20.90       20.63      3.86 o 
  -1   0  16       81.83       63.87     11.70 o 
   0   0  16      578.38      564.58     27.40 o 
   1   0  16      323.91      354.57     20.77 o 
   2   0  16      186.54      195.70     14.29 o 
   3   0  16        3.66       15.22      9.33 o 
   4   0  16       89.50       81.64     11.14 o 
  -7   1  16      321.97      344.18     13.98 o 
  -6   1  16       62.50       67.38      5.24 o 
  -5   1  16      400.27      429.94     15.25 o 
  -4   1  16      112.76      107.74      5.20 o 
  -3   1  16      112.50      125.64      5.77 o 
  -2   1  16      139.48      138.51     12.56 o 
  -1   1  16      431.08      427.79     13.41 o 
   0   1  16       12.31       15.33      3.11 o 
   1   1  16        0.37        5.03      1.99 o 
   2   1  16      383.52      384.25     14.00 o 
   3   1  16       77.84       68.16      5.70 o 
   4   1  16      102.38      109.20      7.18 o 
  -6   2  16        3.81        8.76      3.46 o 
  -5   2  16       52.79       55.01      5.69 o 
  -4   2  16       61.24       66.38      6.43 o 
  -3   2  16       20.80       26.74      3.10 o 
  -2   2  16       28.71       41.78      8.44 o 
  -1   2  16       27.43       25.68      3.24 o 
   0   2  16       22.93       25.03      3.09 o 
   1   2  16       18.20       17.95      4.07 o 
   2   2  16      133.79      155.77     12.34 o 
   3   2  16       48.22       60.94      7.60 o 
   4   2  16      117.25      162.04     11.72 o 
  -6   3  16       10.53       11.55      2.34 o 
  -5   3  16      143.03      158.46     21.52 o 
  -4   3  16       11.38       17.09      4.86 o 
  -3   3  16        4.58        7.35      2.56 o 
  -2   3  16       28.09       33.72      4.14 o 
  -1   3  16       46.25       39.13      5.58 o 
   0   3  16       14.84       16.48      2.72 o 
   1   3  16      249.31      322.82     14.97 o 
   2   3  16       10.84       14.23      4.18 o 
   3   3  16      308.05      374.02     23.17 o 
   4   3  16       57.14       58.10      9.23 o 
  -6   4  16       84.59       86.78      7.04 o 
  -5   4  16        9.33        5.32      2.46 o 
  -4   4  16        0.66        6.32      2.90 o 
  -3   4  16       11.25       11.21      7.55 o 
  -2   4  16        4.67        5.57      1.78 o 
  -1   4  16      234.07      215.98      8.60 o 
   0   4  16       22.40       27.45      4.97 o 
   1   4  16        8.53       10.91      2.20 o 
   2   4  16       46.27       43.95      5.50 o 
   3   4  16       14.55       16.77      3.07 o 
   4   4  16      134.78      150.71      8.96 o 
  -6   5  16        1.26       19.87      4.59 o 
  -5   5  16       73.42       66.56      8.33 o 
  -4   5  16        2.15       10.05      2.75 o 
  -3   5  16      106.77      119.35     10.17 o 
  -2   5  16        0.49        7.94      1.92 o 
  -1   5  16       19.14       19.95      3.33 o 
   0   5  16        6.74        7.27      1.72 o 
   1   5  16        1.98        2.16      1.73 o 
   2   5  16       16.39       37.01      6.25 o 
   3   5  16        3.74       10.06      3.00 o 
  -5   6  16       73.03       72.99      7.78 o 
  -4   6  16        8.93        8.88      5.31 o 
  -3   6  16        9.90       12.20      3.77 o 
  -2   6  16       29.83       27.43      4.33 o 
  -1   6  16       27.47       23.08      3.39 o 
   0   6  16        2.27        8.18      2.73 o 
   1   6  16        0.13        9.21      3.42 o 
   2   6  16       98.56      102.93      7.69 o 
   3   6  16        2.79       13.53      3.45 o 
  -4   7  16       38.37       26.01      5.56 o 
  -3   7  16        0.15        8.33      6.71 o 
  -2   7  16        0.15        7.98      4.70 o 
  -1   7  16        0.00        5.75      2.76 o 
   0   7  16      225.69      228.87     18.32 o 
   1   7  16        1.04        7.31      2.05 o 
   2   7  16       30.47       24.13      4.97 o 
  -3   8  16        2.22       10.49      2.98 o 
  -2   8  16      340.23      307.67     22.31 o 
  -1   8  16       25.12       15.80      8.16 o 
   0   8  16        0.34        9.31      3.69 o 
   1   8  16        8.04       18.43      5.13 o 
  -6   1  17      155.11      135.03      7.50 o 
  -5   1  17       18.02       20.85      3.85 o 
  -4   1  17        5.67       10.30      2.53 o 
  -3   1  17        2.93        3.02      1.63 o 
  -2   1  17       31.17       32.99      4.17 o 
  -1   1  17       53.54       43.97      5.33 o 
   0   1  17        3.46        6.93      2.36 o 
   1   1  17        0.63       11.03      2.28 o 
   2   1  17        4.09        6.77      2.01 o 
   3   1  17        1.42       10.79      2.86 o 
  -6   2  17        2.66        6.40      2.63 o 
  -5   2  17        0.20        7.20      1.95 o 
  -4   2  17        8.46       13.98      2.63 o 
  -3   2  17       17.14       18.13      7.46 o 
  -2   2  17        3.05        6.95      1.95 o 
  -1   2  17       65.68       57.18      4.84 o 
   0   2  17       80.58       79.03     11.03 o 
   1   2  17       53.41       70.36      5.23 o 
   2   2  17      175.20      220.16     14.57 o 
   3   2  17        0.30        7.07      3.85 o 
  -6   3  17       78.65       80.82      6.34 o 
  -5   3  17       47.66       57.19      6.16 o 
  -4   3  17       26.29       24.50      5.56 o 
  -3   3  17        7.55        5.87      1.72 o 
  -2   3  17       73.88       70.69      6.02 o 
  -1   3  17       62.39       63.41      9.14 o 
   0   3  17      197.32      176.20      9.08 o 
   1   3  17      107.24      109.66      6.36 o 
   2   3  17       19.41       15.77      4.60 o 
   3   3  17       94.88       80.56     17.19 o 
  -5   4  17       57.02       75.77      7.92 o 
  -4   4  17        9.82       11.40      7.54 o 
  -3   4  17       71.23       69.56      7.92 o 
  -2   4  17       10.04        9.12      3.82 o 
  -1   4  17      256.42      294.98     11.15 o 
   0   4  17        7.72       12.89      2.58 o 
   1   4  17        0.02        6.89      2.30 o 
   2   4  17      136.62      150.04     10.06 o 
   3   4  17      140.93      158.93     19.63 o 
  -5   5  17       88.89       88.72      9.79 o 
  -4   5  17        7.43        9.76      4.90 o 
  -3   5  17        8.71        6.79      3.21 o 
  -2   5  17        0.00        5.63      2.92 o 
  -1   5  17        4.40        7.30      1.99 o 
   0   5  17      104.01       94.96      8.06 o 
   1   5  17       59.92       74.63      6.94 o 
   2   5  17       14.76       19.79      5.12 o 
  -4   6  17       38.53       47.54      6.28 o 
  -3   6  17      187.02      162.94      9.73 o 
  -2   6  17        1.39        5.92      2.26 o 
  -1   6  17       37.10       35.12      6.34 o 
   0   6  17       85.52       85.85      6.45 o 
   1   6  17      132.53      112.97     10.75 o 
  -3   7  17       24.04       21.83      4.37 o 
  -2   7  17        6.53        5.67      3.46 o 
  -1   7  17        0.18       10.41      5.08 o 
   0   7  17        3.10        6.74      2.69 o 
  -5   0  18       37.94       36.76      7.40 o 
  -4   0  18        1.35        8.22      4.78 o 
  -3   0  18       11.50       14.84      3.83 o 
  -2   0  18       29.95       41.89      9.54 o 
  -1   0  18        0.01        3.69      5.08 o 
   0   0  18        2.22        6.56      5.49 o 
   1   0  18       19.19       20.33      5.44 o 
   2   0  18       38.66       42.77      9.26 o 
  -5   1  18        1.64        8.93      2.34 o 
  -4   1  18      104.75      116.33      9.65 o 
  -3   1  18        2.47        2.90      2.25 o 
  -2   1  18        0.52        8.34      2.70 o 
  -1   1  18       12.50       20.20      3.33 o 
   0   1  18       27.48       17.57      6.68 o 
   1   1  18        4.52        6.44      1.94 o 
   2   1  18        0.64        5.77      2.34 o 
  -5   2  18        6.79       10.71      2.42 o 
  -4   2  18      148.35      151.52     10.38 o 
  -3   2  18        0.17        5.00      1.96 o 
  -2   2  18        4.86       13.80      3.14 o 
  -1   2  18        1.21        3.09      2.20 o 
   0   2  18      286.04      318.03     18.59 o 
   1   2  18        8.91       14.67      4.68 o 
   2   2  18      326.88      426.03     24.34 o 
  -5   3  18       27.67       20.45      4.26 o 
  -4   3  18        0.26        8.03      3.61 o 
  -3   3  18       96.00       86.94      6.33 o 
  -2   3  18        0.05        7.21      3.09 o 
  -1   3  18       41.55       58.63      6.50 o 
   0   3  18      145.24      154.94     10.28 o 
   1   3  18      272.58      312.16     20.16 o 
   2   3  18       37.06       22.96      5.01 o 
  -4   4  18        0.70        9.69      4.51 o 
  -3   4  18        0.11        5.22      1.48 o 
  -2   4  18       11.87       10.78      2.35 o 
  -1   4  18       24.32       18.05      8.61 o 
   0   4  18       10.66       10.13      3.66 o 
   1   4  18       36.41       43.45      5.85 o 
  -3   5  18      171.34      174.86     17.31 o 
  -2   5  18        1.41        3.03      2.17 o 
  -1   5  18       13.59       17.78      2.92 o 
   0   5  18        0.57        8.88      2.97 o 
   1   5  18       42.52       34.44      6.22 o 
  -2   6  18       14.69       14.96      3.43 o 
  -1   6  18        8.75        9.37      3.51 o 
   0   6  18      105.76       77.15     12.16 o 
  -4   1  19        0.18        4.00      3.16 o 
  -3   1  19       20.41       15.90      5.01 o 
  -2   1  19      115.00      113.77     13.32 o 
  -1   1  19        1.04        6.27      1.68 o 
   0   1  19       37.29       32.17      4.65 o 
   1   1  19       29.90       18.10      3.96 o 
  -4   2  19       44.83       60.95     14.27 o 
  -3   2  19        1.25       11.26      2.46 o 
  -2   2  19        8.00       10.65      2.44 o 
  -1   2  19       58.43       66.86      8.68 o 
   0   2  19       82.93      105.91      8.50 o 
   1   2  19        5.22        7.35      4.35 o 
  -3   3  19       53.41       51.58      5.72 o 
  -2   3  19       28.08       29.23      5.01 o 
  -1   3  19        1.92        9.47      2.54 o 
   0   3  19       82.10       68.59      5.67 o 
  -2   4  19       12.27       13.00      5.56 o 
  -1   4  19        0.54        5.41      2.23 o 
                                                 
